# Supplementary material for: Drought and recovery in barley: key gene networks and retrotransposon response
Source: Front Plant Sci. 2023 Jun 12;14:1193284. doi: 10.3389/fpls.2023.1193284 (PMC10291200; doi:10.3389/fpls.2023.1193284)
Supplement: Supplementary file 1 [file DataSheet_1.zip]

Archive with 2 entries (2 files):
- Supplementary_Figures_1-5.PDF
- Supplementary_Tables_1-18.XLSX
