# Supplementary material for: Drought and recovery in barley: key gene networks and retrotransposon response
Source: Front Plant Sci. 2023 Jun 12;14:1193284. doi: 10.3389/fpls.2023.1193284 (PMC10291200; doi:10.3389/fpls.2023.1193284)
Supplement: Supplementary file 1 [file DataSheet_1.zip › Supplementary_Tables_1-18.XLSX]

## Sheet: Article information
Article title: Drought and recovery in barley: key gene networks and retrotransposon response
Authors: Maitry Paul, Jaakko Tanskanen, Marko Jääskeläinen, Wei Chang, Ahan Dalal, Menachem Moshelion, Alan H. Schulman

## Sheet: Table S1
Table S1 Primers used in qPCR
Gene	Forward primer	Reverse primer	Amplification efficiency	R2
HSP17	ATGTCGATCGTGAGGAGGAGC	TCAGCCGGAGATCTCGATGGC	2.04	0.98
BARE-gag	ATGGCTCACGCGAGAGTC	CTATTCCGCAGTTCCTGATTTTTCTTTGGCCG	1.86	0.99
TATA1	GGTTTTTCCTCTAGATCGCGTTC	AGCCCACTAAGGGCTGGTGTG	1.71	0.98
TATA2	GAGACGACTTTTCCACGGCAGCCCGAC	ACGACACCTCCGCGTTCAGC	1.76	0.99
Actin	GGTTACTCCTTCACCACGAC	CAGACACTGTACTTCCTCTCAG	1.86	0.97

## Sheet: Table S2
Table S2. Upregulated genes, drought phase (padj<0.01)
Ensembl_gene_id	description	log2 fold change	fold change	padj	chromo-some	start position	end position
HORVU.MOREX.r2.5HG0441700	glutathione s-transferase	21.4911	2.94764e+06	5.57865e-07	5	527001829	527003074
HORVU.MOREX.r2.6HG0456270	Linalool synthase	13.2039	9435.32	9.37972e-05	6	15557310	15560685
HORVU.MOREX.r2.6HG0516720	Dehydrin	11.7557	3457.84	9.4177e-18	6	492888199	492888797
HORVU.MOREX.r2.5HG0395660	U-box domain containing protein	10.6721	1631.69	0.0062377	5	387030103	387032208
HORVU.MOREX.r2.5HG0429440	Dehydrin	10.3136	1272.63	3.36003e-05	5	501372763	501373301
HORVU.MOREX.r2HG0053260	NOT FOUND	10.1674	1150.02	0.00214037	1	403364597	403364985
HORVU.MOREX.r2.3HG0242240	Coiled-coil domain-containing protein 18	9.8901	948.889	7.56159e-12	3	471538782	471540998
HORVU.MOREX.r2.3HG0184850	Trypsin inhibitor	9.44243	695.75	5.50824e-09	3	6497888	6498528
HORVU.MOREX.r2.4HG0328360	Branched-chain-amino-acid aminotransferase	9.38403	668.151	0.000557853	4	497695427	497697444
HORVU.MOREX.r2.3HG0186590	Basic 7S globulin 2	9.27543	619.7	0.000207131	3	9203755	9204825
HORVU.MOREX.r2.7HG0593880	cysteine-rich/transmembrane domain A-like protein	9.19347	585.479	0.00232145	7	464050874	464051364
HORVU.MOREX.r2.3HG0201230	DWNN domain	9.13053	560.484	0.000185615	3	75774361	75775438
HORVU.MOREX.r2.7HG0620080	Carbonic anhydrase	8.99659	510.79	0.0027399	7	568041746	568043184
HORVU.MOREX.r2.2HG0149830	Caleosin	8.39299	336.157	4.31882e-05	2	518542024	518543547
HORVU.MOREX.r2.3HG0184880	Trypsin inhibitor	8.37722	332.503	6.90382e-11	3	6536419	6537080
HORVU.MOREX.r2.3HG0245240	Disulfide isomerase	8.35482	327.38	4.61557e-07	3	485246580	485249417
HORVU.MOREX.r2.5HG0356770	Germin-like protein	8.09183	272.825	0.000813843	5	20221899	20222809
HORVU.MOREX.r2.5HG0402770	basic helix-loop-helix (bHLH) DNA-binding superfamily protein	8.03935	263.079	2.66378e-05	5	429615390	429616106
HORVU.MOREX.r2.2HG0149820	Caleosin	7.74822	215.003	0.00903236	2	518335429	518337500
HORVU.MOREX.r2.6HG0512380	2-oxoglutarate (2OG) and Fe(II)-dependent oxygenase superfamily protein	7.60677	194.924	0.00172579	6	478741751	478743588
HORVU.MOREX.r2.5HG0404570	ABC transporter G family member	7.53368	185.295	0.00151427	5	439322826	439327847
HORVU.MOREX.r2.3HG0229300	Protein phosphatase 2c	7.48431	179.062	1.94736e-05	3	379941178	379945736
HORVU.MOREX.r2HG0067180	NOT FOUND	7.43343	172.857	0.000490443	1	452097340	452097756
HORVU.MOREX.r2.2HG0135180	Jasmonate ZIM domain protein	7.39181	167.94	0.00330699	2	411031824	411034150
HORVU.MOREX.r2.2HG0177210	Blue copper protein	7.36227	164.538	0.00832894	2	604172330	604172845
HORVU.MOREX.r2.7HG0599230	Pleiotropic drug resistance ABC transporter	7.34955	163.093	1.39611e-06	7	503431095	503437866
HORVU.MOREX.r2.3HG0262300	Methyl esterase 1	7.29782	157.349	0.00387789	3	546763324	546764745
HORVU.MOREX.r2.2HG0112550	Cellulose synthase-like protein	7.07375	134.714	0.011232	2	159866220	159873078
HORVU.MOREX.r2.2HG0124360	UvrABC system protein A	7.03863	131.474	0.000236709	2	309986554	309986925
HORVU.MOREX.r2.6HG0449100	Senescence-associated protein DIN1	7.0358	131.216	0.000105786	6	2084828	2085328
HORVU.MOREX.r2.4HG0335580	Major facilitator superfamily protein	6.95063	123.694	0.00260262	4	536855847	536858272
HORVU.MOREX.r2HG0047370	NOT FOUND	6.91441	120.627	1.73835e-07	1	368575854	368577179
HORVU.MOREX.r2.3HG0194250	Inhibitor protein	6.87339	117.246	0.00024612	3	28857343	28857558
HORVU.MOREX.r2.7HG0598660	Germin-like protein	6.85287	115.589	0.00835387	7	499102415	499103355
HORVU.MOREX.r2.6HG0450840	Acid beta-fructofuranosidase	6.85167	115.494	4.59261e-08	6	4527066	4555658
HORVU.MOREX.r2.6HG0516750	Dehydrin	6.84574	115.02	7.50878e-05	6	492921408	492922100
HORVU.MOREX.r2.3HG0187960	Receptor-like kinase	6.82476	113.359	0.00752457	3	11431955	11437378
HORVU.MOREX.r2.5HG0433560	Beta-1	6.78066	109.947	5.9264e-05	5	510102924	510105833
HORVU.MOREX.r2.4HG0318270	Mitochondrial import inner membrane translocase subunit Tim17/Tim22/Tim23 family protein	6.74638	107.365	2.31189e-06	4	409513691	409514711
HORVU.MOREX.r2.5HG0383660	NAC domain protein	6.73092	106.221	0.00625465	5	292629060	292630430
HORVU.MOREX.r2.7HG0536060	Avr9/Cf-9 rapidly elicited protein	6.73043	106.185	0.0021779	7	14708530	14708799
HORVU.MOREX.r2.4HG0348600	Heat shock transcription factor	6.72795	106.002	0.00112484	4	573837356	573838156
HORVU.MOREX.r2.7HG0587680	Lectin-like protein kinase	6.65268	100.613	0.00119105	7	414216686	414217567
HORVU.MOREX.r2.5HG0421340	Dehydrin	6.64676	100.201	0.00354505	5	482372267	482372779
HORVU.MOREX.r2HG0040630	Unidentified	6.64089	99.7944	0.0053699	1	319260019	319260816
HORVU.MOREX.r2HG0070660	Unidentified	6.62653	98.8063	0.00717143	1	458714067	458718200
HORVU.MOREX.r2.4HG0282260	late embryogenesis abundant protein	6.61603	98.09	0.000101326	4	17625331	17626113
HORVU.MOREX.r2.5HG0421990	9-cis-epoxycarotenoid dioxygenase	6.60346	97.2386	1.70281e-09	5	483811054	483812832
HORVU.MOREX.r2.5HG0392330	Protein phosphatase 2C	6.5532	93.9094	1.19603e-05	5	365355532	365356581
HORVU.MOREX.r2.6HG0496860	HD-ZIP I protein, Transcription activator, Stress response, Panicle developmen [Source: Projected from Oryza sativa (Os02g0649300)] Homeobox protein	6.53409	92.6741	1.3837e-06	6	368939925	368940775
HORVU.MOREX.r2.5HG0371240	Receptor-type guanylate cyclase gcy-25	6.4839	89.505	0.0110264	5	130929170	130929916
HORVU.MOREX.r2.2HG0160580	Ubiquinol oxidase	6.47324	88.8462	0.00184766	2	564308142	564309116
HORVU.MOREX.r2.4HG0320060	Asparagine synthetase	6.47042	88.6727	0.000622434	4	429510566	429513976
HORVU.MOREX.r2.4HG0345310	cyclin-dependent kinase inhibitor SMR3-like protein	6.44546	87.152	0.000988496	4	567950221	567950580
HORVU.MOREX.r2HG0050640	Unidentified	6.44213	86.9511	0.00367159	1	388908311	388909333
HORVU.MOREX.r2.5HG0367070	MYB transcription factor	6.36602	82.4826	0.00281548	5	90182534	90184862
HORVU.MOREX.r2HG0074040	Unidentified	6.34233	81.1394	0.0110088	1	465095864	465097121
HORVU.MOREX.r2.7HG0537910	Glutathione S-transferase	6.283	77.8701	0.00822862	7	18046025	18046741
HORVU.MOREX.r2.2HG0169030	quiescin-sulfhydryl oxidase 1	6.26071	76.6764	0.010747	2	584971953	584972162
HORVU.MOREX.r2HG0047480	Unidentified	6.21755	74.4164	0.000140682	1	369420941	369426060
HORVU.MOREX.r2.7HG0589200	Arabinogalactan peptide-like protein	6.16106	71.5589	0.00152415	7	426828180	426829840
HORVU.MOREX.r2.6HG0474760	Pesticidal crystal cry8Ba	6.15475	71.2466	0.00153129	6	121671075	121681265
HORVU.MOREX.r2.7HG0547200	p-loop containing nucleoside triphosphate hydrolases superfamily protein	6.15157	71.0897	0.00980858	7	44697371	44709315
HORVU.MOREX.r2.2HG0079050	Protein phosphatase 2c	6.03608	65.6209	0.00321042	2	666497	676333
HORVU.MOREX.r2.2HG0101050	Chymotrypsin inhibitor	5.99855	63.9357	0.00476242	2	67581859	67582122
HORVU.MOREX.r2.7HG0602380	Flavonoid 3'-hydroxylase	5.98603	63.3832	0.00548107	7	520377204	520378902
HORVU.MOREX.r2HG0002090	Unidentified	5.98386	63.2881	0.000733992	1	2154352	2156169
HORVU.MOREX.r2.7HG0604310	Protein phosphatase 2C	5.96466	62.4511	3.02657e-13	7	528227957	528229735
HORVU.MOREX.r2.3HG0270060	Disease resistance protein (TIR-NBS-LRR class) family	5.94827	61.7459	0.0105436	3	562974188	562974427
HORVU.MOREX.r2.7HG0527840	Acid invertase 1	5.9189	60.5016	1.07671e-07	7	2362323	2365041
HORVU.MOREX.r2.3HG0206050	Late embryogenesis abundant protein Lea14	5.8898	59.2936	1.32866e-06	3	118860090	118860545
HORVU.MOREX.r2.3HG0204200	Cytochrome P450	5.83476	57.074	0.00197379	3	102237830	102239362
HORVU.MOREX.r2.2HG0155570	Syntaxin-binding protein 5	5.78941	55.3078	9.4177e-18	2	546983041	546992639
HORVU.MOREX.r2.5HG0444050	Glycosyltransferase	5.78866	55.279	0.00611298	5	532176825	532178459
HORVU.MOREX.r2.4HG0286060	Zinc-finger protein	5.78754	55.2363	0.00984965	4	35538049	35538708
HORVU.MOREX.r2.6HG0518300	Transmembrane protein 184C family	5.73694	53.3322	3.67964e-06	6	497807693	497810178
HORVU.MOREX.r2.2HG0108250	Retrotransposon protein	5.73408	53.2268	0.00808398	2	120455471	120457618
HORVU.MOREX.r2HG0053690	Unidentified	5.70649	52.2187	0.00216682	1	405134412	405134949
HORVU.MOREX.r2.3HG0251960	Similar to Delta 1-pyrroline-5-carboxylate synthetase (P5CS) [Includes: Glutamate 5-kinase (EC 2.7.2.11) (Gamma-glutamyl kinase) (GK); Gamma-glutamyl- Gamma-glutamyl phosphate reductase phosphate reductase (GPR) (EC 1.2.1.41) (Glutamate-5-semialdehyde dehydrogenase) (Glutamyl-gamma-semialdehyde dehydrogenase)] [Source: Projected from Oryza sativa (Os01g0848200)]	5.67953	51.2517	2.06014e-16	3	515407673	515413510
HORVU.MOREX.r2HG0066190	Unidentified	5.67932	51.2443	4.2882e-05	1	449644789	449645841
HORVU.MOREX.r2HG0051960	Unidentified	5.66565	50.7609	0.00159291	1	396794815	396796347
HORVU.MOREX.r2.5HG0396930	54S ribosomal protein L4	5.62545	49.3662	0.001516	5	396449394	396449633
HORVU.MOREX.r2.UnG0635590	Cysteine protease	5.61411	48.9797	0.000640771	0	237043831	237044131
HORVU.MOREX.r2.7HG0600630	Serine/threonine-protein kinase	5.61101	48.8745	0.00145241	7	510021194	510023659
HORVU.MOREX.r2.2HG0167340	Serine/threonine protein kinase, Hyperosmotic stress respons [Source: Projected from Oryza sativa (Os03g0390200)]	5.52877	46.1662	4.61557e-07	2	580931616	580940347
HORVU.MOREX.r2.6HG0519100	Translation initiation factor IF-2	5.52627	46.0864	0.00241799	6	499603709	499604575
HORVU.MOREX.r2.4HG0322450	70 kDa heat shock protein	5.46295	44.1074	8.31326e-08	4	448922348	448924461
HORVU.MOREX.r2HG0068690	Unidentified	5.45965	44.0066	2.82243e-05	1	455045585	455046955
HORVU.MOREX.r2.3HG0242710	Peroxidase	5.44809	43.6554	5.90457e-05	3	473745614	473746790
HORVU.MOREX.r2HG0074410	Unidentified	5.44179	43.4652	0.00589077	1	465599840	465600601
HORVU.MOREX.r2HG0058150	Unidentified	5.41793	42.7522	0.000232165	0	60779975	60780560
HORVU.MOREX.r2.3HG0197210	Heat-shock protein	5.41533	42.6753	0.000177195	3	46357392	46357880
HORVU.MOREX.r2.7HG0536140	NADH dehydrogenase [ubiquinone] iron-sulfur protein 7	5.41203	42.5779	0.00949337	7	14861382	14861645
HORVU.MOREX.r2.UnG0634320	Cysteine protease	5.41161	42.5654	0.00293956	0	131367662	131368006
HORVU.MOREX.r2.7HG0527710	Beta-fructofuranosidase 1	5.41144	42.5604	0.00921743	7	2489891	2510453
HORVU.MOREX.r2.UnG0624360	Cytochrome P450 family protein	5.32496	40.0843	0.000124907	2	1534048	1535625
HORVU.MOREX.r2.2HG0144240	ATP-dependent 6-phosphofructokinase 2 [Source:Projected from Arabidopsis thaliana (AT5G47810) UniProtKB/Swiss-Prot;Acc:Q9FIK0]	5.3027	39.4704	4.74478e-10	2	485369992	485371770
HORVU.MOREX.r2.7HG0548990	Chaperone protein dnaJ	5.28817	39.075	0.00599644	7	51644867	51646066
HORVU.MOREX.r2.2HG0099600	tolB protein-like protein	5.25496	38.1856	0.00253936	2	57959243	57961207
HORVU.MOREX.r2.5HG0354290	9-cis-epoxycarotenoid dioxygenase	5.24637	37.959	4.86818e-07	5	12052479	12054302
HORVU.MOREX.r2.4HG0323620	Protein phosphatase 2C	5.24397	37.896	1.26252e-05	4	459175384	459176834
HORVU.MOREX.r2.2HG0154720	Cytochrome P450 family protein	5.1869	36.4261	0.000447295	2	541926119	541927945
HORVU.MOREX.r2.5HG0408070	N-methyl-L-tryptophan oxidase	5.17377	36.0962	0.00846432	5	451906374	451908380
HORVU.MOREX.r2.3HG0252970	Plant protein 1589 of unknown function	5.14965	35.4976	0.00487826	3	518942006	518942785
HORVU.MOREX.r2HG0031680	Unidentified	5.12207	34.8254	1.08565e-06	1	235415924	235419894
HORVU.MOREX.r2.5HG0357350	2-oxoglutarate and Fe(II)-dependent oxygenase superfamily protein	5.04956	33.1185	7.16928e-05	5	22220484	22221827
HORVU.MOREX.r2.5HG0401270	Vacuolar-processing enzyme	5.029	32.6498	0.010225	5	421620239	421621904
HORVU.MOREX.r2.7HG0555030	U-box domain-containing protein	4.98702	31.7133	0.00619398	7	90429142	90430476
HORVU.MOREX.r2.3HG0186310	Unidentified	4.97554	31.4619	0.0109498	3	9027567	9028954
HORVU.MOREX.r2.7HG0593920	cysteine-rich/transmembrane domain A-like protein	4.89504	29.7546	0.00110308	7	464056371	464056834
HORVU.MOREX.r2.2HG0100030	Cytochrome P450	4.8776	29.3971	1.23066e-07	2	60908211	60910058
HORVU.MOREX.r2.7HG0542800	Subtilisin-like protease	4.86405	29.1222	0.00271763	7	29921175	29924710
HORVU.MOREX.r2.3HG0236180	Protein phosphatase 2C	4.85998	29.0402	5.88068e-13	3	433946696	433949330
HORVU.MOREX.r2.4HG0283080	ethylene-dependent gravitropism-deficient and yellow-green-like 2	4.81875	28.222	0.000365819	4	20673621	20675676
HORVU.MOREX.r2.7HG0545310	Pheophorbide a oxygenase	4.79958	27.8495	0.000102394	7	37610288	37612080
HORVU.MOREX.r2HG0057620	Unidentified	4.79382	27.7385	1.59394e-06	1	421578181	421581384
HORVU.MOREX.r2.4HG0343410	Zinc finger (C3HC4-type RING finger) family protein	4.71544	26.2717	0.00504354	4	562492032	562494271
HORVU.MOREX.r2.7HG0590620	Aminotransferase-related family protein	4.71501	26.2639	4.52569e-07	7	440329020	440333059
HORVU.MOREX.r2.3HG0234320	ABC transporter B family protein////Pre-mRNA-splicing factor 18	4.68233	25.6758	0.000607552	3	422071177	422077945
HORVU.MOREX.r2.4HG0323160	Laccase	4.67796	25.598	0.000248887	4	455603541	455606024
HORVU.MOREX.r2.7HG0529590	Alpha-dioxygenase 2	4.66213	25.3186	1.56944e-05	7	3667744	3673156
HORVU.MOREX.r2.2HG0154390	1-aminocyclopropane-1-carboxylate synthase	4.63027	24.7657	0.00219529	2	540719703	540721923
HORVU.MOREX.r2.3HG0227190	SNF1-related protein kinase regulatory subunit gamma 1	4.61606	24.5229	0.00146435	3	361652772	361654579
HORVU.MOREX.r2.2HG0173010	Unidentified	4.60266	24.2963	0.0110985	2	595148002	595148247
HORVU.MOREX.r2.6HG0496350	Unidentified	4.58902	24.0676	0.0106427	6	363577753	363581427
HORVU.MOREX.r2.6HG0512670	Unidentified	4.55262	23.4679	0.00229687	6	479368950	479369237
HORVU.MOREX.r2.2HG0087900	Unidentified	4.53667	23.2099	0.00846249	2	17924063	17926996
HORVU.MOREX.r2.7HG0571040	Unidentified	4.5344	23.1735	0.00940667	7	218556306	218557246
HORVU.MOREX.r2.5HG0398310	Jasmonate ZIM-domain protein, Jasmonate-induced resistance to bacterial blight, Repressor of jasmonic acid signalin [Source: Projected from Oryza sativa (Os09g0439200)]	4.46038	22.0144	5.37045e-06	5	404675157	404676436
HORVU.MOREX.r2.3HG0222470	Unidentified	4.46014	22.0108	0.00761456	3	313983050	313987150
HORVU.MOREX.r2.6HG0525610	Unidentified	4.44633	21.8011	0.00855162	6	513015086	513015340
HORVU.MOREX.r2.3HG0252650	Unidentified	4.42987	21.5538	0.00807129	0	64582566	64585085
HORVU.MOREX.r2.5HG0401450	Unidentified	4.42303	21.4519	0.00552871	0	53901045	53902652
HORVU.MOREX.r2.3HG0227610	Unidentified	4.41756	21.3707	0.00613725	3	364098637	364099380
HORVU.MOREX.r2.3HG0224260	Unidentified	4.41296	21.3027	1.65341e-06	3	332475633	332476556
HORVU.MOREX.r2.3HG0239130	Unidentified	4.39818	21.0855	7.52313e-12	3	452908722	452912790
HORVU.MOREX.r2.2HG0153250	Similar to Homeobox-leucine zipper protein HOX22 [Source: Projected from Oryza sativa (Os04g0541700)]	4.39155	20.9889	3.94787e-09	2	533603941	533604820
HORVU.MOREX.r2.6HG0507920	Unidentified	4.38159	20.8444	0.000290838	7	246290777	246292231
HORVU.MOREX.r2.2HG0150150	Unidentified	4.36393	20.5908	0.000978218	2	520047592	520051219
HORVU.MOREX.r2.4HG0315940	Unidentified	4.34252	20.2875	0.00045164	4	385078397	385100861
HORVU.MOREX.r2HG0014930	Unidentified	4.33082	20.1237	3.27325e-06	1	50810630	50810896
HORVU.MOREX.r2.5HG0429750	Unidentified	4.32763	20.0793	6.37488e-05	5	501787804	501790848
HORVU.MOREX.r2.7HG0587290	Pre-mRNA cleavage factor Im 25 kDa subunit 1 [Source:Projected from Arabidopsis thaliana (AT4G29820) UniProtKB/Swiss-Prot;Acc:Q94AF0]	4.32052	19.9805	1.26976e-05	7	411155925	411157142
HORVU.MOREX.r2.3HG0203700	Unidentified	4.31239	19.8682	0.0105436	3	96267577	96269541
HORVU.MOREX.r2.5HG0405910	Unidentified	4.26648	19.2459	0.00361491	5	444026378	444027203
HORVU.MOREX.r2.6HG0514460	Unidentified	4.26553	19.2333	0.00301627	6	486340534	486342857
HORVU.MOREX.r2.5HG0400700	Non-specific serine/threonine protein kinase [Source:Projected from Arabidopsis thaliana (AT2G25090) UniProtKB/TrEMBL;Acc:A0A178W078]	4.25962	19.1546	1.99242e-08	5	417335590	417336936
HORVU.MOREX.r2.6HG0505640	Unidentified	4.24775	18.9977	0.00311764	6	442624005	442624346
HORVU.MOREX.r2.4HG0341130	Unidentified	4.22241	18.6669	0.00424315	4	556149022	556151405
HORVU.MOREX.r2.6HG0501970	Unidentified	4.21824	18.613	9.91591e-07	6	417444486	417445583
HORVU.MOREX.r2HG0062130	Unidentified	4.21396	18.5579	0.00805343	1	439958948	439962178
HORVU.MOREX.r2.5HG0399880	Unidentified	4.21178	18.5298	9.36175e-10	5	412913788	412914699
HORVU.MOREX.r2.3HG0249890	bZIP transcription factor, Abiotic stress response, ABA signaling, Suppressor of floral transition upon drought stres [Source: Projected from Oryza sativa (Os01g0867300)]	4.2055	18.4493	0.000644794	3	506317616	506320141
HORVU.MOREX.r2.7HG0591640	Unidentified	4.19129	18.2685	1.03722e-07	7	448245469	448248666
HORVU.MOREX.r2.5HG0413910	Senescence-inducible chloroplast protein, Activation of the chlorophll-degrading pathway during leaf senescenc [Source: Projected from Oryza sativa (Os09g0532000)]	4.17563	18.0713	0.00561495	5	466146973	466148454
HORVU.MOREX.r2.2HG0126480	Unidentified	4.15408	17.8034	0.00944097	2	330288610	330289609
HORVU.MOREX.r2.5HG0385810	Unidentified	4.08232	16.9395	0.00393054	5	310465433	310467627
HORVU.MOREX.r2HG0024240	Unidentified	4.0666	16.7559	0.0102113	1	134348527	134351411
HORVU.MOREX.r2.3HG0234390	Unidentified	4.05086	16.5741	0.000181933	3	422477416	422484147
HORVU.MOREX.r2.3HG0261230	Potassium transporter, High-affinity K acquisition, Root-to-shoot K transport, K-regulated salt toleranc [Source: Projected from Oryza sativa (Os01g0930400)]	4.04706	16.5305	0.000813843	3	544573937	544578846
HORVU.MOREX.r2.4HG0328610	Unidentified	4.03484	16.391	0.00384558	4	500268547	500270010
HORVU.MOREX.r2.5HG0431480	Unidentified	4.03446	16.3868	0.0108	5	505968458	505968952
HORVU.MOREX.r2.3HG0269810	Unidentified	4.01798	16.2006	0.000239965	3	562592936	562594489
HORVU.MOREX.r2.7HG0544910	Unidentified	4.00227	16.0252	0.00289424	7	36116466	36118162
HORVU.MOREX.r2.2HG0156510	Unidentified	3.99625	15.9584	0.00170237	2	552048544	552050208
HORVU.MOREX.r2.7HG0537070	Unidentified	3.99019	15.8916	0.00683862	7	16030309	16033267
HORVU.MOREX.r2.7HG0547790	Unidentified	3.98144	15.7954	0.0009703	7	47338349	47342689
HORVU.MOREX.r2.3HG0249560	Unidentified	3.96847	15.6541	0.0051036	3	504833650	504838130
HORVU.MOREX.r2HG0053730	Unidentified	3.96575	15.6247	0.00114725	1	405331819	405332167
HORVU.MOREX.r2HG0062440	Unidentified	3.96046	15.5674	4.64899e-06	1	441008207	441011366
HORVU.MOREX.r2.3HG0195530	Unidentified	3.94782	15.4317	0.000290064	3	33823384	33824037
HORVU.MOREX.r2.2HG0169380	Unidentified	3.93639	15.3099	0.00111727	2	585504145	585506581
HORVU.MOREX.r2.3HG0226850	Unidentified	3.93604	15.3062	0.00120935	3	358549217	358551845
HORVU.MOREX.r2.7HG0592280	Unidentified	3.93549	15.3004	0.00940667	7	453212860	453214428
HORVU.MOREX.r2.6HG0473430	Unidentified	3.91554	15.0902	0.00730807	6	112121089	112121763
HORVU.MOREX.r2.6HG0512770	Unidentified	3.87675	14.6899	1.54127e-14	6	479587044	479587888
HORVU.MOREX.r2.7HG0619340	Unidentified	3.85157	14.4357	0.011452	7	567013672	567015207
HORVU.MOREX.r2HG0014200	Unidentified	3.83328	14.2539	0.00012431	1	45139462	45140104
HORVU.MOREX.r2.2HG0161590	Unidentified	3.82504	14.1727	6.48977e-08	2	567237861	567238580
HORVU.MOREX.r2.7HG0582770	Unidentified	3.81933	14.1167	1.76068e-10	7	371999472	372001380
HORVU.MOREX.r2.2HG0167200	Unidentified	3.79755	13.9052	0.0110985	2	580592425	580597866
HORVU.MOREX.r2.7HG0554720	Unidentified	3.78271	13.7629	3.36003e-05	7	88968987	88971938
HORVU.MOREX.r2.3HG0237590	Unidentified	3.78189	13.7551	1.59441e-05	3	443435548	443435928
HORVU.MOREX.r2.4HG0343830	Unidentified	3.76677	13.6117	0.00697734	4	564192415	564196580
HORVU.MOREX.r2.3HG0226990	Unidentified	3.7625	13.5714	2.04009e-08	3	360427444	360429031
HORVU.MOREX.r2.7HG0535520	Unidentified	3.75533	13.5042	0.0039044	7	13576893	13578217
HORVU.MOREX.r2.4HG0297260	Unidentified	3.74129	13.3734	0.0067253	4	135377903	135380597
HORVU.MOREX.r2.3HG0252080	Unidentified	3.74051	13.3661	2.57222e-05	3	515935956	515937413
HORVU.MOREX.r2.3HG0195540	Unidentified	3.62543	12.3414	1.18628e-05	3	33824042	33826437
HORVU.MOREX.r2.2HG0171400	Unidentified	3.62521	12.3395	0.0114965	2	591612679	591613017
HORVU.MOREX.r2.3HG0206180	Unidentified	3.60421	12.1611	0.000203626	3	119955435	119961784
HORVU.MOREX.r2.7HG0607230	Unidentified	3.60164	12.1395	0.00520498	7	540642256	540649451
HORVU.MOREX.r2.3HG0209250	Unidentified	3.56901	11.8681	0.00833439	3	151300503	151311481
HORVU.MOREX.r2.3HG0202580	Unidentified	3.55897	11.7858	9.00807e-06	3	87529670	87533688
HORVU.MOREX.r2.2HG0177810	Unidentified	3.53835	11.6185	0.00727048	2	605256906	605257697
HORVU.MOREX.r2HG0014010	Unidentified	3.5312	11.5611	0.00271897	1	43354565	43362290
HORVU.MOREX.r2.2HG0163060	Unidentified	3.52381	11.5019	0.00704561	2	571979232	571979513
HORVU.MOREX.r2HG0045440	Serine/threonine protein kinase, Hyperosmotic stress respons [Source: Projected from Oryza sativa (Os10g0564500)]	3.49738	11.2932	0.00306754	1	354881753	354884650
HORVU.MOREX.r2.3HG0259560	Unidentified	3.48079	11.1641	5.3475e-05	3	539037793	539038053
HORVU.MOREX.r2.7HG0615200	Unidentified	3.46543	11.0459	3.58935e-05	7	560335572	560339056
HORVU.MOREX.r2.3HG0224000	Unidentified	3.46292	11.0266	0.00686159	3	329628238	329629787
HORVU.MOREX.r2.4HG0348230	Unidentified	3.44327	10.8775	0.000241327	0	70715645	70719627
HORVU.MOREX.r2.6HG0515810	Unidentified	3.43215	10.7939	5.5683e-06	6	490160226	490168843
HORVU.MOREX.r2HG0007740	Unidentified	3.42127	10.7128	0.000203694	0	20436461	20438539
HORVU.MOREX.r2.3HG0197310	Unidentified	3.42086	10.7098	0.000997498	3	46942589	46943068
HORVU.MOREX.r2.5HG0432480	Unidentified	3.41972	10.7013	0.00052063	5	507752001	507762434
HORVU.MOREX.r2HG0058220	Unidentified	3.40581	10.5986	0.00523919	1	423381878	423382387
HORVU.MOREX.r2HG0034160	Unidentified	3.3949	10.5188	6.18848e-05	1	265234211	265235461
HORVU.MOREX.r2.3HG0197330	Unidentified	3.38183	10.424	0.00520498	0	29872531	29873010
HORVU.MOREX.r2HG0059310	Unidentified	3.37186	10.3522	0.0073393	1	426924749	426927648
HORVU.MOREX.r2.3HG0253430	Unidentified	3.36671	10.3153	0.00236945	3	520280668	520281280
HORVU.MOREX.r2.2HG0106100	Unidentified	3.36417	10.2972	0.00592457	2	100483096	100486574
HORVU.MOREX.r2.6HG0511520	Unidentified	3.35144	10.2066	0.00158327	6	475155435	475156466
HORVU.MOREX.r2.5HG0414110	Unidentified	3.34777	10.1807	0.000173195	5	466942721	466947023
HORVU.MOREX.r2.4HG0298820	Unidentified	3.34676	10.1736	9.37972e-05	4	148192213	148195324
HORVU.MOREX.r2.3HG0245260	Unidentified	3.346	10.1683	0.00767465	3	485403017	485406927
HORVU.MOREX.r2HG0044390	Unidentified	3.32402	10.0145	3.34607e-05	1	347148350	347150521
HORVU.MOREX.r2.5HG0399300	Unidentified	3.32244	10.0036	0.00661783	5	410776143	410783916
HORVU.MOREX.r2HG0036730	Unidentified	3.30695	9.89672	0.00355397	1	285535590	285537657
HORVU.MOREX.r2.2HG0082310	Unidentified	3.29544	9.81805	0.00520498	2	7001632	7003912
HORVU.MOREX.r2.2HG0158110	Unidentified	3.29541	9.8179	0.00152415	2	557970377	557971801
HORVU.MOREX.r2.2HG0141860	Unidentified	3.28976	9.77948	0.00438382	2	467534105	467535361
HORVU.MOREX.r2.2HG0086370	Unidentified	3.28899	9.77427	0.000124907	2	14414536	14415240
HORVU.MOREX.r2.6HG0499850	Unidentified	3.28674	9.75907	0.00981394	6	394746380	394747462
HORVU.MOREX.r2.2HG0142130	Unidentified	3.27416	9.67435	0.000607552	2	468885961	468890002
HORVU.MOREX.r2.3HG0237240	Ribose-phosphate pyrophosphokinase 3, chloroplastic [Source:Projected from Arabidopsis thaliana (AT1G10700) UniProtKB/Swiss-Prot;Acc:Q93Z66]	3.2446	9.47809	0.00224205	3	440748237	440751889
HORVU.MOREX.r2.6HG0518290	Unidentified	3.23686	9.42738	0.000650984	6	497804379	497805609
HORVU.MOREX.r2.2HG0111120	Unidentified	3.22925	9.37779	0.00118924	2	146506699	146507828
HORVU.MOREX.r2.7HG0554130	Unidentified	3.21268	9.27068	0.00666918	7	86311771	86312868
HORVU.MOREX.r2.2HG0135520	Unidentified	3.21267	9.27067	0.010747	2	416698045	416699273
HORVU.MOREX.r2.7HG0591900	Unidentified	3.21236	9.26866	0.000758193	7	450066185	450067313
HORVU.MOREX.r2.5HG0405180	Unidentified	3.167	8.98176	0.00133992	5	442362259	442363497
HORVU.MOREX.r2.2HG0091410	Unidentified	3.15154	8.88601	0.000222061	2	25387402	25388738
HORVU.MOREX.r2.7HG0585920	Chromatin assembly factor 1 subunit FAS2 [Source:Projected from Arabidopsis thaliana (AT5G64630) UniProtKB/Swiss-Prot;Acc:Q9SXY1]	3.15068	8.88073	0.00816632	7	403415806	403420878
HORVU.MOREX.r2.5HG0377300	Unidentified	3.1458	8.85074	8.28619e-05	5	222288515	222291781
HORVU.MOREX.r2.4HG0337370	Unidentified	3.14026	8.81683	0.00465607	4	542473821	542474237
HORVU.MOREX.r2.2HG0177180	Unidentified	3.13283	8.77157	0.00631663	2	604082269	604082838
HORVU.MOREX.r2.5HG0385670	Unidentified	3.11318	8.65287	0.00236945	5	309629784	309632057
HORVU.MOREX.r2HG0023550	Unidentified	3.10821	8.62312	0.00631663	1	125089470	125092666
HORVU.MOREX.r2.5HG0433020	Unidentified	3.09919	8.56937	0.00389007	5	508666410	508669520
HORVU.MOREX.r2.5HG0398150	ALDH7B4 [Source:Projected from Arabidopsis thaliana (AT1G54100) UniProtKB/TrEMBL;Acc:A0A178W3F2]	3.07867	8.44835	0.00112263	5	403600314	403606279
HORVU.MOREX.r2.7HG0593370	Unidentified	3.06705	8.3806	0.00752457	7	461312728	461320311
HORVU.MOREX.r2.3HG0233190	Unidentified	3.0627	8.35535	0.00330699	3	415092906	415103241
HORVU.MOREX.r2.3HG0224430	Unidentified	3.05099	8.28782	1.95342e-07	3	334002241	334009380
HORVU.MOREX.r2.7HG0554930	Unidentified	3.03365	8.18878	0.00158993	7	90066762	90069712
HORVU.MOREX.r2.4HG0280990	Unidentified	3.02902	8.16257	5.3475e-05	4	12577109	12577907
HORVU.MOREX.r2.5HG0350720	Unidentified	3.02473	8.13833	0.002014	0	6909740	6912778
HORVU.MOREX.r2.7HG0552530	Unidentified	3.02053	8.11467	0.000124907	7	73469084	73471640
HORVU.MOREX.r2.2HG0141340	Unidentified	3.00853	8.04743	0.00119105	2	464592216	464593278
HORVU.MOREX.r2.7HG0609860	Unidentified	3.00024	8.00133	0.00961486	7	547165402	547176620
HORVU.MOREX.r2.2HG0160700	Unidentified	2.98916	7.94014	0.00248768	2	564570425	564572776
HORVU.MOREX.r2HG0067380	Unidentified	2.98909	7.93971	0.000290064	1	452580621	452583280
HORVU.MOREX.r2.5HG0419050	Unidentified	2.98467	7.91546	1.55553e-05	5	477324735	477326270
HORVU.MOREX.r2.7HG0535170	Unidentified	2.97329	7.85325	0.00843226	7	12661717	12663181
HORVU.MOREX.r2.2HG0102950	Sucrose synthase, Regulation of cellulose and hemicelluloses biosynthese [Source: Projected from Oryza sativa (Os07g0616800)]	2.96956	7.83298	0.00215641	2	81557545	81561872
HORVU.MOREX.r2HG0040490	Unidentified	2.95829	7.77204	0.00216682	1	318766787	318767584
HORVU.MOREX.r2.7HG0611910	Unidentified	2.94468	7.69906	0.00902382	7	552405471	552408766
HORVU.MOREX.r2.7HG0598120	Unidentified	2.93741	7.66036	1.22448e-06	7	495907080	495908869
HORVU.MOREX.r2.2HG0088830	Unidentified	2.92938	7.61783	5.80522e-05	0	13276947	13278131
HORVU.MOREX.r2.6HG0511040	Unidentified	2.9168	7.55167	0.000101135	6	472645535	472651562
HORVU.MOREX.r2.3HG0195630	Unidentified	2.91192	7.52617	0.00106592	3	33931920	33933947
HORVU.MOREX.r2.7HG0615930	Unidentified	2.91028	7.51765	0.00133067	7	561329729	561330208
HORVU.MOREX.r2HG0013640	Unidentified	2.90557	7.49314	0.000485038	1	41561525	41564649
HORVU.MOREX.r2HG0017380	Unidentified	2.89627	7.44501	0.00204013	1	65907392	65908318
HORVU.MOREX.r2.3HG0197320	Unidentified	2.88208	7.37213	0.0052796	3	46960489	46960977
HORVU.MOREX.r2.6HG0494300	Unidentified	2.86113	7.26583	0.000552714	6	344651751	344652746
HORVU.MOREX.r2.5HG0424190	Unidentified	2.85602	7.24015	0.00320218	5	489125774	489129787
HORVU.MOREX.r2.2HG0091770	Unidentified	2.81592	7.0417	0.00845199	2	27609818	27612108
HORVU.MOREX.r2.4HG0338570	Unidentified	2.81243	7.02466	0.00782287	4	546907184	546907705
HORVU.MOREX.r2.2HG0152140	Unidentified	2.81024	7.014	4.21364e-06	2	528153696	528156487
HORVU.MOREX.r2.3HG0184770	Unidentified	2.78988	6.9157	0.00465607	3	6336035	6339364
HORVU.MOREX.r2.3HG0221920	Unidentified	2.78767	6.90514	0.00300416	3	307428268	307429866
HORVU.MOREX.r2.3HG0274970	Unidentified	2.77912	6.86432	0.000976806	3	570435717	570436950
HORVU.MOREX.r2.2HG0100940	Unidentified	2.77424	6.84117	0.000291424	2	66931472	66933226
HORVU.MOREX.r2.7HG0619320	Unidentified	2.76753	6.80942	0.0110956	7	567054633	567056291
HORVU.MOREX.r2HG0012680	Unidentified	2.73472	6.6563	2.44238e-07	1	34360350	34363084
HORVU.MOREX.r2.5HG0439100	Unidentified	2.73339	6.65017	0.00510973	5	521845716	521846890
HORVU.MOREX.r2.3HG0227930	Unidentified	2.73157	6.64178	8.28545e-06	3	366231743	366246115
HORVU.MOREX.r2.5HG0402660	Unidentified	2.71427	6.56259	0.00607549	5	428854413	428856158
HORVU.MOREX.r2.5HG0407260	Unidentified	2.68341	6.42371	5.80522e-05	5	448924463	448928430
HORVU.MOREX.r2.2HG0179580	Unidentified	2.68191	6.41707	0.00806866	2	609099462	609100088
HORVU.MOREX.r2.3HG0257390	Unidentified	2.68131	6.41438	0.000269205	3	532131446	532135014
HORVU.MOREX.r2HG0066180	Unidentified	2.67101	6.36876	8.44942e-07	1	449643548	449644564
HORVU.MOREX.r2.4HG0333430	Unidentified	2.66628	6.34792	0.000986024	4	527042313	527043155
HORVU.MOREX.r2.4HG0348750	Unidentified	2.66234	6.33061	0.0001588	4	572891385	572895637
HORVU.MOREX.r2.5HG0410700	Unidentified	2.64818	6.26876	7.66211e-06	5	458528224	458538993
HORVU.MOREX.r2.3HG0226600	Unidentified	2.62754	6.17971	0.000741238	3	355045743	355050836
HORVU.MOREX.r2.5HG0368350	Unidentified	2.6229	6.15988	0.00870107	5	100976226	100977305
HORVU.MOREX.r2HG0047430	Unidentified	2.6206	6.15005	3.12658e-06	1	368764501	368767479
HORVU.MOREX.r2.4HG0319980	Unidentified	2.60214	6.07185	0.00373384	4	428834182	428835784
HORVU.MOREX.r2.5HG0429640	Unidentified	2.59423	6.03867	0.0088004	0	79683701	79684657
HORVU.MOREX.r2.7HG0605490	Unidentified	2.58686	6.00789	0.0107813	7	532495370	532498922
HORVU.MOREX.r2.5HG0355750	Unidentified	2.58474	5.99909	0.00520498	5	16432247	16435714
HORVU.MOREX.r2.7HG0620180	Unidentified	2.57828	5.97225	0.00939852	0	78781535	78782689
HORVU.MOREX.r2.2HG0111330	Unidentified	2.57723	5.96791	0.00998894	2	148349921	148350650
HORVU.MOREX.r2HG0037070	Unidentified	2.57117	5.9429	8.89377e-06	1	287993233	287995741
HORVU.MOREX.r2.2HG0153500	Glutamate dehydrogenase [Source:Projected from Arabidopsis thaliana (AT5G07440) UniProtKB/TrEMBL;Acc:A0A178UEW8]	2.5699	5.93766	0.00201729	2	534729669	534733629
HORVU.MOREX.r2.7HG0595390	myo-inositol oxygenase 1 [Source:Projected from Arabidopsis thaliana (AT1G14520) TAIR;Acc:AT1G14520]	2.56937	5.9355	0.000932379	7	475845053	475847923
HORVU.MOREX.r2.3HG0246100	Unidentified	2.5683	5.93112	0.00338006	3	489999654	490001730
HORVU.MOREX.r2.2HG0156660	Unidentified	2.55048	5.85827	0.00142868	2	552643069	552647550
HORVU.MOREX.r2.7HG0591450	pheophytinase [Source:Projected from Arabidopsis thaliana (AT5G13800) TAIR;Acc:AT5G13800]	2.54351	5.83004	0.0117391	7	446677982	446682009
HORVU.MOREX.r2.2HG0165160	Unidentified	2.53628	5.80092	0.00818769	2	576687920	576692032
HORVU.MOREX.r2.7HG0618780	Unidentified	2.53167	5.78242	7.50878e-05	7	566204378	566208171
HORVU.MOREX.r2.3HG0265950	Cytokinin oxidase/dehydrogenase, Crown root formatio [Source: Projected from Oryza sativa (Os01g0940000)]	2.5294	5.77331	0.00189601	3	554148148	554150224
HORVU.MOREX.r2.4HG0330780	Unidentified	2.52263	5.7463	0.0019403	4	514712136	514715630
HORVU.MOREX.r2.2HG0136320	Unidentified	2.52189	5.74333	0.00823575	2	426387838	426389223
HORVU.MOREX.r2.7HG0551940	Unidentified	2.51887	5.73132	0.00330699	7	69932134	69934543
HORVU.MOREX.r2.5HG0434280	Unidentified	2.51701	5.72396	6.713e-05	5	511216243	511217480
HORVU.MOREX.r2.3HG0236130	Unidentified	2.50218	5.66542	0.00341128	3	433589557	433590489
HORVU.MOREX.r2.2HG0144330	Unidentified	2.4767	5.56622	2.96395e-05	2	486226144	486234028
HORVU.MOREX.r2.4HG0280010	Unidentified	2.47621	5.56433	5.99178e-08	0	19129198	19133385
HORVU.MOREX.r2.3HG0184130	Unidentified	2.45966	5.50088	0.000154518	3	4693992	4697875
HORVU.MOREX.r2.2HG0100840	Unidentified	2.44742	5.45439	0.000387192	2	66171366	66172231
HORVU.MOREX.r2.3HG0227970	Unidentified	2.44653	5.45102	0.00168017	3	366252359	366252666
HORVU.MOREX.r2.5HG0384020	Unidentified	2.44455	5.44355	0.010306	5	297580302	297581181
HORVU.MOREX.r2.3HG0239480	Unidentified	2.44208	5.43426	0.00140198	3	455774130	455776504
HORVU.MOREX.r2.2HG0093000	Unidentified	2.44111	5.43058	0.00341128	2	31733348	31737395
HORVU.MOREX.r2.2HG0110790	Unidentified	2.4388	5.42191	0.00282836	2	143965014	143973179
HORVU.MOREX.r2.3HG0266870	Pyrroline-5-carboxylate reductase [Source:Projected from Arabidopsis thaliana (AT5G14800) UniProtKB/Swiss-Prot;Acc:P54904]	2.42301	5.3629	6.39269e-10	3	556079649	556081964
HORVU.MOREX.r2.7HG0597730	Unidentified	2.39398	5.25607	0.000694637	7	492203420	492207416
HORVU.MOREX.r2.5HG0416200	Phospholipase D delta [Source:Projected from Arabidopsis thaliana (AT4G35790) UniProtKB/Swiss-Prot;Acc:Q9C5Y0]	2.39068	5.24404	0.000977609	5	472323455	472331025
HORVU.MOREX.r2.6HG0502270	Unidentified	2.38851	5.23615	0.00488708	6	419069050	419074753
HORVU.MOREX.r2.3HG0195620	Unidentified	2.3717	5.17552	0.00355397	3	33916850	33918871
HORVU.MOREX.r2.3HG0242810	Unidentified	2.36296	5.14425	0.00306754	3	473993055	473994644
HORVU.MOREX.r2.4HG0326060	Unidentified	2.32677	5.0168	0.00867038	4	478951631	478953733
HORVU.MOREX.r2.5HG0410900	Unidentified	2.3193	4.9909	0.00706492	5	458695004	458698530
HORVU.MOREX.r2.4HG0343440	Unidentified	2.29712	4.91474	8.46202e-05	4	562632480	562634909
HORVU.MOREX.r2.5HG0441010	Electron transfer flavoprotein subunit alpha, mitochondrial [Source:Projected from Arabidopsis thaliana (AT1G50940) UniProtKB/Swiss-Prot;Acc:Q9C6I6]	2.29592	4.91069	1.31099e-05	5	526255280	526257922
HORVU.MOREX.r2.5HG0361750	Unidentified	2.29292	4.90046	0.00599644	5	47086370	47087027
HORVU.MOREX.r2HG0058890	Nuclear factor Y, subunit B1 [Source:Projected from Arabidopsis thaliana (AT2G38880) UniProtKB/TrEMBL;Acc:F4ITZ0]	2.28937	4.88842	0.00450988	1	425372062	425375243
HORVU.MOREX.r2.6HG0510100	Unidentified	2.28483	4.87306	1.81562e-05	6	466852984	466854487
HORVU.MOREX.r2.3HG0265690	Unidentified	2.28079	4.85944	0.00570872	3	553408161	553409800
HORVU.MOREX.r2.4HG0328090	Unidentified	2.27966	4.85562	4.80596e-05	4	494779370	494782788
HORVU.MOREX.r2.7HG0560280	Carboxyl-terminal-processing peptidase 3, chloroplastic [Source:Projected from Arabidopsis thaliana (AT3G57680) UniProtKB/Swiss-Prot;Acc:F4J3G5]	2.27851	4.85176	6.27708e-10	7	125964126	125968649
HORVU.MOREX.r2.6HG0472890	Unidentified	2.27619	4.84398	0.0118924	6	107183327	107201791
HORVU.MOREX.r2.6HG0505650	Unidentified	2.2606	4.79189	0.00882486	6	442863274	442863474
HORVU.MOREX.r2.3HG0251200	Unidentified	2.25833	4.78437	0.0069803	3	511573116	511574519
HORVU.MOREX.r2.7HG0562700	Unidentified	2.2513	4.76113	7.192e-12	7	142266278	142268942
HORVU.MOREX.r2.6HG0526450	Similar to Sucrose synthase [Source: Projected from Oryza sativa (Os02g0831500)]	2.23761	4.71616	0.00143933	0	74403182	74407121
HORVU.MOREX.r2.7HG0607740	HSA32 [Source:Projected from Arabidopsis thaliana (AT4G21320) UniProtKB/TrEMBL;Acc:A0A178UV51]	2.23573	4.71001	0.0089329	7	538929879	538931972
HORVU.MOREX.r2.5HG0354930	Unidentified	2.23304	4.70123	0.00486905	5	14014087	14014308
HORVU.MOREX.r2.2HG0154340	Unidentified	2.22333	4.66971	0.00749777	2	540290072	540291007
HORVU.MOREX.r2.4HG0323130	Unidentified	2.22237	4.66658	1.12595e-07	4	454993403	454994818
HORVU.MOREX.r2.2HG0163100	Unidentified	2.21039	4.62801	0.00476242	2	572020833	572021156
HORVU.MOREX.r2.5HG0438680	Unidentified	2.21034	4.62786	0.00236427	5	520643778	520645602
HORVU.MOREX.r2.6HG0514200	Allene oxide cyclase, Biosynthesis of jasmonic acid, Defence respons [Source: Projected from Oryza sativa (Os03g0438100)]	2.19633	4.58312	0.000143149	6	485057538	485058367
HORVU.MOREX.r2HG0059750	Unidentified	2.19227	4.57025	3.85506e-05	1	428894095	428900691
HORVU.MOREX.r2HG0078240	Unidentified	2.16241	4.47662	0.00783359	1	473301273	473302818
HORVU.MOREX.r2.2HG0127000	Unidentified	2.15543	4.45501	0.000758193	2	334982649	334986247
HORVU.MOREX.r2.4HG0345910	Unidentified	2.15004	4.43842	5.43019e-05	4	570204699	570206345
HORVU.MOREX.r2.3HG0245400	Unidentified	2.14866	4.43416	0.00590966	3	486472469	486473194
HORVU.MOREX.r2.3HG0194060	Probable galactinol--sucrose galactosyltransferase 5 [Source:Projected from Arabidopsis thaliana (AT5G40390) UniProtKB/Swiss-Prot;Acc:Q9FND9]	2.14514	4.42337	1.64122e-07	3	27460511	27463373
HORVU.MOREX.r2.4HG0275890	Unidentified	2.1376	4.40028	0.000429654	0	2202518	2206570
HORVU.MOREX.r2.3HG0224440	Unidentified	2.13397	4.38925	0.000121724	3	334578773	334586313
HORVU.MOREX.r2.7HG0545260	Unidentified	2.12756	4.36979	0.00360878	7	37240075	37241871
HORVU.MOREX.r2.7HG0601780	Unidentified	2.12709	4.36835	3.70079e-05	7	517011550	517012664
HORVU.MOREX.r2HG0038910	CDPK-related kinase 3 [Source:Projected from Arabidopsis thaliana (AT2G46700) UniProtKB/Swiss-Prot;Acc:Q9ZUZ2]	2.12576	4.36434	0.0048511	1	306050855	306055485
HORVU.MOREX.r2.3HG0259110	CBS domain-containing protein CBSX6 [Source:Projected from Arabidopsis thaliana (AT1G65320) UniProtKB/Swiss-Prot;Acc:Q8GZA4]	2.1145	4.3304	2.05625e-07	3	537492844	537495665
HORVU.MOREX.r2HG0074570	Unidentified	2.11378	4.32824	0.00112484	1	465793079	465797203
HORVU.MOREX.r2.6HG0516500	Unidentified	2.11222	4.32356	0.000204203	6	492353789	492358533
HORVU.MOREX.r2.7HG0549680	Unidentified	2.09949	4.28557	0.000520757	7	54434228	54441594
HORVU.MOREX.r2.3HG0235640	Unidentified	2.08427	4.24061	0.00592457	3	431053500	431061142
HORVU.MOREX.r2.3HG0184690	Unidentified	2.07281	4.20706	0.00958887	3	5945898	5947194
HORVU.MOREX.r2.6HG0494110	Unidentified	2.0716	4.20354	6.01813e-05	6	346017375	346020390
HORVU.MOREX.r2.5HG0429430	Unidentified	2.07015	4.19931	0.0029931	5	501272849	501273241
HORVU.MOREX.r2.5HG0425670	Unidentified	2.03014	4.08445	0.00173976	5	492610041	492612249
HORVU.MOREX.r2.3HG0221890	Unidentified	2.02082	4.05814	0.000133495	3	308241455	308245378
HORVU.MOREX.r2.2HG0125270	Unidentified	2.0183	4.05106	0.00143556	2	321195780	321197209
HORVU.MOREX.r2HG0044450	Unidentified	2.00171	4.00475	3.67672e-09	1	348136055	348142970
HORVU.MOREX.r2.3HG0183990	Unidentified	2.00045	4.00125	0.00476242	3	4447949	4450182
HORVU.MOREX.r2.5HG0383880	Unidentified	1.99637	3.98994	1.98831e-07	5	296382915	296387709
HORVU.MOREX.r2.6HG0524590	electron transfer flavoprotein beta [Source:Projected from Arabidopsis thaliana (AT5G43430) TAIR;Acc:AT5G43430]	1.99495	3.98602	0.00184766	6	511971222	511974096
HORVU.MOREX.r2HG0078540	Unidentified	1.98597	3.9613	0.000871664	0	79192882	79196577
HORVU.MOREX.r2.2HG0163050	Unidentified	1.97741	3.93785	0.0051036	2	571943150	571943440
HORVU.MOREX.r2.3HG0233950	Unidentified	1.96844	3.91345	1.9609e-07	3	420318230	420322049
HORVU.MOREX.r2.3HG0181790	Unidentified	1.96123	3.89393	0.000551322	3	3306411	3313954
HORVU.MOREX.r2.3HG0196650	Unidentified	1.95903	3.888	0.00147425	3	41504599	41507376
HORVU.MOREX.r2.4HG0321810	Unidentified	1.9565	3.8812	0.0109371	4	443870407	443874265
HORVU.MOREX.r2.3HG0196290	Unidentified	1.95064	3.86545	0.000117086	3	38708366	38709823
HORVU.MOREX.r2.3HG0195670	Unidentified	1.94983	3.8633	0.00182596	3	33947175	33951056
HORVU.MOREX.r2HG0051950	Unidentified	1.94582	3.85256	0.00868659	1	396705819	396709317
HORVU.MOREX.r2HG0074660	Unidentified	1.93825	3.83239	6.713e-05	1	466049295	466054773
HORVU.MOREX.r2HG0056150	Unidentified	1.93309	3.81871	0.000813843	1	415667827	415670329
HORVU.MOREX.r2.3HG0237200	Unidentified	1.91262	3.76493	8.97328e-09	3	440450608	440455735
HORVU.MOREX.r2.7HG0586190	Unidentified	1.90591	3.74745	0.000736468	7	405665315	405667088
HORVU.MOREX.r2.4HG0285310	Unidentified	1.89032	3.70718	0.00944097	4	31141424	31142597
HORVU.MOREX.r2.7HG0553030	Unidentified	1.88942	3.70487	0.011036	7	78028928	78032482
HORVU.MOREX.r2.6HG0513990	bZIP transcription factor, Regulation of ABA signaling and biosynthesis, Drought resistanc [Source: Projected from Oryza sativa (Os02g0766700)]	1.88647	3.69729	0.000676177	6	483845539	483849447
HORVU.MOREX.r2.2HG0176420	Unidentified	1.87567	3.66971	0.00143512	2	603128534	603131702
HORVU.MOREX.r2.6HG0494790	Unidentified	1.84794	3.59986	0.000100222	6	337677455	337681436
HORVU.MOREX.r2.3HG0255740	Unidentified	1.84694	3.59736	0.00748933	0	67164645	67166904
HORVU.MOREX.r2.2HG0087460	Unidentified	1.83675	3.57204	0.000447295	2	17082322	17085319
HORVU.MOREX.r2.7HG0615850	Unidentified	1.82525	3.54368	0.00228485	7	560989830	560990309
HORVU.MOREX.r2.2HG0161610	Polyamine oxidase, Seed germinatio [Source: Projected from Oryza sativa (Os04g0623300)]	1.82325	3.53877	9.9673e-08	2	567365041	567369144
HORVU.MOREX.r2.2HG0159810	Plant intracellular Ras-group-related LRR protein 8 [Source:Projected from Arabidopsis thaliana (AT4G26050) UniProtKB/Swiss-Prot;Acc:Q8RWE5]	1.81944	3.52944	0.00262055	2	562575954	562577677
HORVU.MOREX.r2.2HG0147030	Unidentified	1.81236	3.51216	0.00289424	2	503663523	503665584
HORVU.MOREX.r2.5HG0360080	Unidentified	1.80258	3.48845	0.00475612	5	36407615	36408372
HORVU.MOREX.r2.2HG0132010	Unidentified	1.79811	3.47764	0.00471485	2	386350097	386357258
HORVU.MOREX.r2.5HG0407280	Unidentified	1.79628	3.47322	0.00731793	5	449103338	449108687
HORVU.MOREX.r2.4HG0338290	Unidentified	1.79282	3.46491	0.00225045	4	546102218	546104311
HORVU.MOREX.r2.4HG0338770	Unidentified	1.78919	3.45621	2.43379e-08	4	547309399	547315017
HORVU.MOREX.r2.2HG0100670	Unidentified	1.78797	3.45329	0.000360655	2	64897393	64901153
HORVU.MOREX.r2.2HG0148400	Unidentified	1.77776	3.42893	0.00465607	2	512750905	512754384
HORVU.MOREX.r2.6HG0495850	Unidentified	1.77168	3.41452	0.0116654	6	359117013	359117366
HORVU.MOREX.r2.2HG0082960	Unidentified	1.76951	3.40939	0.0104412	4	111225884	111229732
HORVU.MOREX.r2.3HG0244180	Unidentified	1.76325	3.39462	0.0117736	3	480715430	480720364
HORVU.MOREX.r2.2HG0162300	Unidentified	1.73681	3.33297	0.000561662	2	569332109	569335114
HORVU.MOREX.r2.7HG0561660	Unidentified	1.73337	3.32503	0.00222904	7	136578680	136581494
HORVU.MOREX.r2.6HG0513850	Unidentified	1.72847	3.31377	0.00823058	6	483396735	483399383
HORVU.MOREX.r2.3HG0241610	SDP1 [Source:Projected from Arabidopsis thaliana (AT5G04040) UniProtKB/TrEMBL;Acc:A0A178UB07]	1.72338	3.30209	0.011058	3	468633552	468637491
HORVU.MOREX.r2.4HG0280580	Unidentified	1.72312	3.3015	6.95769e-05	4	10685536	10694172
HORVU.MOREX.r2HG0056620	Unidentified	1.71956	3.29336	0.00431031	1	416689779	416694692
HORVU.MOREX.r2.4HG0323370	Unidentified	1.71113	3.27418	0.00595718	4	456860408	456863039
HORVU.MOREX.r2.6HG0492200	Unidentified	1.71085	3.27353	0.0102993	6	326115794	326116473
HORVU.MOREX.r2.6HG0507640	Unidentified	1.70877	3.26882	0.000619035	6	454058663	454063263
HORVU.MOREX.r2HG0070240	Unidentified	1.69398	3.23547	0.00321042	1	457765668	457770864
HORVU.MOREX.r2.7HG0586220	Unidentified	1.68636	3.21843	0.0102488	7	405945339	405955985
HORVU.MOREX.r2.2HG0154770	Unidentified	1.67024	3.18267	0.0013795	2	542224501	542228942
HORVU.MOREX.r2.4HG0316370	Unidentified	1.66759	3.17684	0.00222904	4	389904427	389905443
HORVU.MOREX.r2.5HG0363800	Unidentified	1.66523	3.17165	0.00268427	5	60529038	60532047
HORVU.MOREX.r2.4HG0346550	Unidentified	1.6626	3.16587	0.00568361	4	570960099	570966208
HORVU.MOREX.r2HG0073640	Unidentified	1.66245	3.16553	0.00486905	1	464225211	464229742
HORVU.MOREX.r2.6HG0508650	PYD1 [Source:Projected from Arabidopsis thaliana (AT3G17810) UniProtKB/TrEMBL;Acc:A0A178VD08]	1.65177	3.14218	0.00808398	6	459362131	459366811
HORVU.MOREX.r2.3HG0221330	Unidentified	1.6508	3.14008	0.00321042	3	300449076	300449826
HORVU.MOREX.r2.5HG0403940	Unidentified	1.65017	3.1387	1.44921e-05	5	434967746	434972260
HORVU.MOREX.r2.3HG0239050	Unidentified	1.64298	3.12311	0.00223463	3	452229890	452237210
HORVU.MOREX.r2.6HG0469630	Unidentified	1.63748	3.11123	0.000662768	6	83931486	83933756
HORVU.MOREX.r2.6HG0473280	Succinate-semialdehyde dehydrogenase, mitochondrial [Source:Projected from Arabidopsis thaliana (AT1G79440) UniProtKB/Swiss-Prot;Acc:Q9SAK4]	1.63354	3.10272	2.694e-13	6	111062865	111071448
HORVU.MOREX.r2.3HG0248800	Unidentified	1.63286	3.10128	0.00824519	3	502716558	502723042
HORVU.MOREX.r2.5HG0436060	Unidentified	1.6288	3.09255	0.00549099	5	515435757	515436888
HORVU.MOREX.r2.5HG0398270	Unidentified	1.6199	3.07353	0.00682015	5	404089812	404091695
HORVU.MOREX.r2.2HG0088080	Unidentified	1.59368	3.01819	0.00848137	2	18225883	18228960
HORVU.MOREX.r2HG0035910	Unidentified	1.59221	3.01511	0.00903245	1	280728747	280731296
HORVU.MOREX.r2.5HG0422560	Unidentified	1.58658	3.00337	0.000402011	5	485261479	485264670
HORVU.MOREX.r2HG0066210	Unidentified	1.58432	2.99866	4.04314e-07	1	449744128	449746397
HORVU.MOREX.r2HG0065060	Unidentified	1.58185	2.99354	0.00799484	1	447948470	447951723
HORVU.MOREX.r2.6HG0503690	Adenine nucleotide alpha hydrolases-like superfamily protein [Source:Projected from Arabidopsis thaliana (AT2G21620) UniProtKB/TrEMBL;Acc:Q94II5]	1.57666	2.98279	0.0112433	6	429270401	429273649
HORVU.MOREX.r2.5HG0412120	Unidentified	1.56399	2.95671	0.00903245	5	461064591	461068181
HORVU.MOREX.r2.7HG0609600	Unidentified	1.54944	2.92703	0.0051036	7	546272958	546273338
HORVU.MOREX.r2.7HG0551930	Unidentified	1.54071	2.90937	0.000172603	7	69912928	69916340
HORVU.MOREX.r2.6HG0468070	Unidentified	1.52947	2.88679	0.000647816	6	73528169	73531882
HORVU.MOREX.r2.7HG0549250	Similar to Auxin response factor 1 [Source: Projected from Oryza sativa (Os06g0196700)]	1.52183	2.87154	6.12863e-05	7	52889653	52895786
HORVU.MOREX.r2HG0051320	Unidentified	1.51846	2.86485	0.00889913	1	392752617	392755813
HORVU.MOREX.r2.2HG0137920	Unidentified	1.5179	2.86374	0.00253936	2	439014389	439019046
HORVU.MOREX.r2HG0071020	Unidentified	1.51394	2.85589	0.00294246	1	459323336	459325231
HORVU.MOREX.r2.4HG0318290	Peptide chain release factor PrfB2, chloroplastic [Source:Projected from Arabidopsis thaliana (AT1G56350) UniProtKB/Swiss-Prot;Acc:F4I532]	1.51036	2.84882	0.00783359	4	409764149	409767028
HORVU.MOREX.r2.3HG0256480	Unidentified	1.50294	2.83421	2.30363e-05	3	529522722	529524271
HORVU.MOREX.r2.3HG0245170	Unidentified	1.4896	2.8081	0.00274816	3	485022745	485028968
HORVU.MOREX.r2.6HG0491960	Unidentified	1.48853	2.80604	0.000481519	6	320849876	320851045
HORVU.MOREX.r2.4HG0314400	Similar to Sucrose synthase (EC 2.4.1.13) [Source: Projected from Oryza sativa (Os03g0340500)]	1.47632	2.78238	1.30945e-07	4	365361660	365405848
HORVU.MOREX.r2.2HG0104720	Unidentified	1.46392	2.75857	0.00083732	2	91246115	91247779
HORVU.MOREX.r2.3HG0248560	Unidentified	1.45338	2.73848	0.00341128	3	501746248	501750205
HORVU.MOREX.r2.2HG0142110	Unidentified	1.44282	2.71851	0.00316191	2	468677802	468681867
HORVU.MOREX.r2.6HG0496570	Unidentified	1.44152	2.71608	6.248e-06	6	365436797	365441873
HORVU.MOREX.r2.5HG0446410	Unidentified	1.44031	2.71379	0.00129117	5	536123385	536125305
HORVU.MOREX.r2.6HG0495570	Unidentified	1.43567	2.70508	0.0069803	6	356243825	356247197
HORVU.MOREX.r2.3HG0250200	Unidentified	1.42616	2.6873	0.00667027	3	507418508	507426682
HORVU.MOREX.r2.5HG0406590	A20/AN1 zinc-finger protein, Response to multiple biotic stresses, Regulation of abiotic stress response [Source: Projected from Oryza sativa (Os09g0486500)]	1.42081	2.67736	0.00236945	5	445738095	445738586
HORVU.MOREX.r2HG0052590	Unidentified	1.41863	2.67331	3.09747e-05	1	399671678	399675819
HORVU.MOREX.r2.5HG0397790	Unidentified	1.417	2.67029	0.00549565	5	402082548	402085589
HORVU.MOREX.r2.5HG0444070	Unidentified	1.4159	2.66825	0.00752457	5	532226845	532230109
HORVU.MOREX.r2.7HG0587860	Aminopropyl transferase [Source: Projected from Oryza sativa (Os06g0528600)]	1.41348	2.66378	0.00635418	7	416830393	416834210
HORVU.MOREX.r2.7HG0550060	Unidentified	1.41001	2.65739	0.00501074	7	57514277	57520175
HORVU.MOREX.r2HG0059540	Unidentified	1.40815	2.65398	5.90457e-05	1	428446523	428450606
HORVU.MOREX.r2.5HG0435410	Unidentified	1.40423	2.64676	0.0105436	5	513843133	513846732
HORVU.MOREX.r2.3HG0212670	Unidentified	1.40075	2.64039	2.11536e-05	3	184016626	184019067
HORVU.MOREX.r2.UnG0625820	Unidentified	1.39964	2.63836	0.00752457	4	571868572	571874515
HORVU.MOREX.r2.3HG0234730	Unidentified	1.3964	2.63244	0.00731793	3	424933461	424934608
HORVU.MOREX.r2.7HG0540260	Unidentified	1.39501	2.6299	7.85903e-06	0	16533761	16539058
HORVU.MOREX.r2.2HG0178580	Unidentified	1.39397	2.62801	0.00476242	2	607143446	607154942
HORVU.MOREX.r2.7HG0621760	Unidentified	1.3938	2.6277	0.00125529	7	570830107	570833837
HORVU.MOREX.r2.3HG0184700	Unidentified	1.39207	2.62455	0.000552963	3	5947826	5952584
HORVU.MOREX.r2.7HG0612270	Unidentified	1.39127	2.6231	0.00581985	7	553146633	553152425
HORVU.MOREX.r2.3HG0244580	Unidentified	1.38484	2.61142	0.00158993	3	482294741	482298549
HORVU.MOREX.r2.5HG0397420	Unidentified	1.38385	2.60965	0.0102598	5	399663068	399665485
HORVU.MOREX.r2.7HG0589500	Unidentified	1.38313	2.60834	0.00321385	7	430273954	430276890
HORVU.MOREX.r2.4HG0323970	Unidentified	1.38034	2.60329	0.00338793	4	461629012	461629488
HORVU.MOREX.r2.5HG0392470	Unidentified	1.37906	2.60099	0.000798984	5	365861571	365863733
HORVU.MOREX.r2HG0063060	Unidentified	1.36038	2.56753	0.00780529	1	443337924	443339501
HORVU.MOREX.r2.3HG0233630	Unidentified	1.32843	2.51129	0.00191986	3	417515837	417524449
HORVU.MOREX.r2.7HG0590050	Unidentified	1.32641	2.50777	3.41829e-10	7	435449841	435451646
HORVU.MOREX.r2.2HG0102300	Unidentified	1.30931	2.47824	0.00177073	2	77441123	77442615
HORVU.MOREX.r2.2HG0144280	Unidentified	1.30545	2.4716	2.04009e-08	2	486028821	486031068
HORVU.MOREX.r2.3HG0245350	Unidentified	1.30195	2.46561	0.00781671	3	485985836	485987683
HORVU.MOREX.r2.7HG0566020	Unidentified	1.30015	2.46254	0.000483387	7	169721957	169727993
HORVU.MOREX.r2.5HG0413440	Unidentified	1.29901	2.46061	1.55598e-05	5	464512826	464517089
HORVU.MOREX.r2.7HG0548720	Unidentified	1.29015	2.44553	0.0110004	7	50492842	50493252
HORVU.MOREX.r2.5HG0422080	Ornithine aminotransferase, mitochondrial [Source:Projected from Arabidopsis thaliana (AT5G46180) UniProtKB/Swiss-Prot;Acc:Q9FNK4]	1.28757	2.44117	0.000440719	5	484098976	484103481
HORVU.MOREX.r2.6HG0452780	Serine carboxypeptidase III precursor (EC 3.4.16.5) [Source: Projected from Oryza sativa (Os02g0114200)]	1.28507	2.43694	0.0118924	6	8299274	8302955
HORVU.MOREX.r2.6HG0494650	Unidentified	1.28503	2.43687	0.00661783	6	339129094	339132835
HORVU.MOREX.r2HG0067020	Unidentified	1.28005	2.42847	0.00549565	1	451680369	451684342
HORVU.MOREX.r2.5HG0382660	Unidentified	1.28001	2.42841	0.00493106	5	285285369	285291262
HORVU.MOREX.r2.2HG0096090	Unidentified	1.27817	2.42532	0.00330699	2	42250213	42253049
HORVU.MOREX.r2.5HG0433960	Unidentified	1.26328	2.4004	3.14943e-06	5	510682740	510687518
HORVU.MOREX.r2.4HG0333510	Unidentified	1.26255	2.3992	0.00118924	4	527743374	527747948
HORVU.MOREX.r2.7HG0621710	Unidentified	1.25885	2.39305	0.00902382	7	570699965	570703044
HORVU.MOREX.r2.3HG0206460	Unidentified	1.25778	2.39128	4.31882e-05	3	122993960	122997007
HORVU.MOREX.r2.2HG0162580	D-2-hydroxyglutarate dehydrogenase, mitochondrial [Source:Projected from Arabidopsis thaliana (AT4G36400) UniProtKB/Swiss-Prot;Acc:O23240]	1.25656	2.38926	0.00859399	2	570609776	570616500
HORVU.MOREX.r2.4HG0333940	ABC transporter G family member 22 [Source:Projected from Arabidopsis thaliana (AT5G06530) UniProtKB/Swiss-Prot;Acc:Q93YS4]	1.24383	2.36827	9.9767e-05	4	529854317	529859199
HORVU.MOREX.r2.5HG0407020	Protein of unknown function DUF296 domain containing protein [Source: Projected from Oryza sativa (Os09g0491708)]	1.24377	2.36817	0.00864015	5	448114930	448117715
HORVU.MOREX.r2.2HG0126160	Hyperosmolality-gated Ca2+ permeable channel 3.1 [Source:Projected from Arabidopsis thaliana (AT1G30360) UniProtKB/TrEMBL;Acc:A0A097NUQ9]	1.22554	2.33842	0.00010752	2	328629204	328633456
HORVU.MOREX.r2.7HG0549780	Unidentified	1.2244	2.33658	0.00124711	7	55146726	55156768
HORVU.MOREX.r2HG0049570	Unidentified	1.22085	2.33084	0.00934793	1	382844749	382847816
HORVU.MOREX.r2.7HG0545250	Unidentified	1.22032	2.32998	0.00122017	7	37150154	37152799
HORVU.MOREX.r2.3HG0194920	Unidentified	1.21923	2.32823	0.00748933	3	31910400	31913366
HORVU.MOREX.r2.4HG0331090	Unidentified	1.2161	2.32317	0.000198108	4	515968280	515976908
HORVU.MOREX.r2.7HG0610060	Unidentified	1.21275	2.3178	0.00210703	7	547741387	547745236
HORVU.MOREX.r2.2HG0082480	Unidentified	1.21241	2.31724	0.00365067	2	7229983	7233005
HORVU.MOREX.r2.6HG0503990	Unidentified	1.20859	2.31112	0.00155413	6	430642155	430647512
HORVU.MOREX.r2.6HG0519460	Unidentified	1.20308	2.30231	0.0111448	0	65700603	65704626
HORVU.MOREX.r2.6HG0482340	Unidentified	1.20053	2.29824	0.000996649	6	199770744	199785369
HORVU.MOREX.r2HG0002330	Unidentified	1.19903	2.29585	0.000702737	1	2407478	2412902
HORVU.MOREX.r2.7HG0602250	Unidentified	1.19818	2.2945	0.00305225	7	519468403	519472603
HORVU.MOREX.r2.5HG0429120	Unidentified	1.1952	2.28976	0.0101436	5	500625175	500629692
HORVU.MOREX.r2.5HG0419590	Unidentified	1.18643	2.27589	0.00141386	5	478624534	478629931
HORVU.MOREX.r2.3HG0207090	Unidentified	1.18314	2.2707	0.00504105	3	130017262	130019042
HORVU.MOREX.r2.5HG0396070	Unidentified	1.18302	2.27051	0.000435335	5	389333489	389336749
HORVU.MOREX.r2.7HG0569430	Unidentified	1.17816	2.26288	0.00585158	7	199206175	199209654
HORVU.MOREX.r2.5HG0375540	Unidentified	1.1692	2.24887	0.00850839	5	194486785	194490543
HORVU.MOREX.r2.2HG0157940	Lecithin-cholesterol acyltransferase-like 4 [Source:Projected from Arabidopsis thaliana (AT4G19860) UniProtKB/Swiss-Prot;Acc:Q71N54]	1.16441	2.24142	0.00829293	2	557055381	557058878
HORVU.MOREX.r2.3HG0192950	Sphingosine-1-phosphate lyase, Disease resistance respons [Source: Projected from Oryza sativa (Os01g0100900)]	1.15993	2.23447	0.00414163	3	23646632	23651054
HORVU.MOREX.r2.5HG0385360	Unidentified	1.15889	2.23285	1.52477e-06	5	307896855	307901672
HORVU.MOREX.r2.3HG0272080	Unidentified	1.15415	2.22553	0.00547446	3	565653397	565654608
HORVU.MOREX.r2HG0078510	Unidentified	1.15319	2.22405	0.0101663	1	474166504	474171151
HORVU.MOREX.r2.4HG0313770	Unidentified	1.15002	2.21917	0.00760364	4	357218615	357223899
HORVU.MOREX.r2.2HG0105930	Unidentified	1.14673	2.21411	0.000173195	2	99125287	99154714
HORVU.MOREX.r2.6HG0526460	Unidentified	1.14565	2.21246	0.000173195	0	74407787	74413620
HORVU.MOREX.r2HG0049800	Soluble gibberellin receptor, Gibberellin signalin [Source: Projected from Oryza sativa (Os05g0407500)]	1.1372	2.19954	0.0052796	1	385033723	385035395
HORVU.MOREX.r2.3HG0213340	Unidentified	1.1364	2.19831	0.000109737	3	189864466	189869790
HORVU.MOREX.r2.4HG0281990	Unidentified	1.13393	2.19456	0.00414502	4	16160122	16163718
HORVU.MOREX.r2.5HG0424650	Unidentified	1.13353	2.19394	0.000218651	5	490035769	490045331
HORVU.MOREX.r2.2HG0158320	Unidentified	1.1249	2.18086	0.0110919	2	558516978	558522036
HORVU.MOREX.r2.5HG0418020	Unidentified	1.1178	2.17016	0.00788048	5	475338230	475342955
HORVU.MOREX.r2.3HG0212620	Unidentified	1.11341	2.16356	0.000355936	3	183867339	183870932
HORVU.MOREX.r2.6HG0502810	Unidentified	1.10829	2.1559	0.00661783	6	423756560	423763779
HORVU.MOREX.r2.3HG0192010	Unidentified	1.10454	2.1503	1.52477e-06	3	20914709	20916630
HORVU.MOREX.r2.6HG0505730	Unidentified	1.09513	2.13632	0.00561495	6	443538693	443542940
HORVU.MOREX.r2.4HG0315210	Unidentified	1.09145	2.13087	0.00732551	4	376913523	376916195
HORVU.MOREX.r2.2HG0113840	Unidentified	1.08292	2.11832	0.00554223	2	172184528	172185187
HORVU.MOREX.r2.2HG0148350	Unidentified	1.07802	2.11113	0.00846249	2	512359571	512366015
HORVU.MOREX.r2.5HG0410160	Unidentified	1.0779	2.11096	0.0053583	5	457539196	457545888
HORVU.MOREX.r2.4HG0283430	Unidentified	1.05855	2.08283	0.00110308	0	29726488	29730144
HORVU.MOREX.r2.7HG0603990	Unidentified	1.02191	2.03061	0.00471485	7	526509912	526511597
HORVU.MOREX.r2.5HG0422860	Unidentified	1.0187	2.02609	0.00330699	5	485924303	485929026
HORVU.MOREX.r2.4HG0302570	Unidentified	1.01323	2.01842	0.000619035	4	204611573	204617001
HORVU.MOREX.r2.2HG0088580	Unidentified	1.01197	2.01667	0.00981788	2	18817600	18820898
HORVU.MOREX.r2.5HG0426380	Unidentified	0.993111	1.99047	9.00807e-06	5	495008150	495010625
HORVU.MOREX.r2.2HG0181090	Unidentified	0.9739	1.96414	0.00362498	2	611670868	611676554
HORVU.MOREX.r2.2HG0160570	Unidentified	0.973493	1.96359	0.00934793	2	564302810	564306742
HORVU.MOREX.r2.7HG0607190	Unidentified	0.969829	1.95861	0.000435417	7	538470483	538473571
HORVU.MOREX.r2.2HG0085530	CW7 [Source:Projected from Arabidopsis thaliana (AT1G59520) TAIR;Acc:AT1G59520]	0.966651	1.9543	0.00675718	2	12382293	12387594
HORVU.MOREX.r2.2HG0159510	Unidentified	0.966007	1.95343	0.00222904	2	561696028	561701003
HORVU.MOREX.r2.6HG0450740	Unidentified	0.950887	1.93306	0.00227722	6	4243909	4246675
HORVU.MOREX.r2.6HG0489660	Unidentified	0.950392	1.9324	0.00423736	6	293726407	293731387
HORVU.MOREX.r2.4HG0295680	Unidentified	0.947716	1.92882	0.00330699	4	120643850	120646594
HORVU.MOREX.r2.4HG0339420	Protein SHOOT GRAVITROPISM 6 [Source:Projected from Arabidopsis thaliana (AT2G36810) UniProtKB/Swiss-Prot;Acc:F4IP13]	0.936434	1.91379	0.00882527	4	550368654	550391316
HORVU.MOREX.r2.3HG0248700	Unidentified	0.933497	1.9099	0.00520498	3	502275099	502279462
HORVU.MOREX.r2.5HG0434100	Unidentified	0.929437	1.90453	0.000146735	5	510859608	510865348
HORVU.MOREX.r2.7HG0593380	Unidentified	0.92653	1.9007	0.0025448	7	461335058	461336311
HORVU.MOREX.r2.3HG0259640	Similar to Histidine kinase [Source: Projected from Oryza sativa (Os01g0923700)]	0.925509	1.89935	0.00707842	3	539700895	539705043
HORVU.MOREX.r2.2HG0096870	Unidentified	0.924225	1.89766	0.00382938	2	45860662	45866599
HORVU.MOREX.r2.2HG0173700	Unidentified	0.923328	1.89648	0.00283114	2	596490004	596491902
HORVU.MOREX.r2.5HG0397700	Unidentified	0.911888	1.88151	0.00468352	5	401754532	401761147
HORVU.MOREX.r2.2HG0099640	Unidentified	0.904491	1.87188	0.00155413	2	58049511	58052385
HORVU.MOREX.r2.5HG0433070	Unidentified	0.895368	1.86008	0.00334786	5	508770304	508777043
HORVU.MOREX.r2.3HG0182040	Unidentified	0.886621	1.84884	3.74037e-05	3	1047146	1054520
HORVU.MOREX.r2HG0025370	Unidentified	0.877279	1.83691	0.0116466	1	145419728	145424131
HORVU.MOREX.r2.4HG0333470	Unidentified	0.873772	1.83245	0.000118241	4	527339434	527343551
HORVU.MOREX.r2.7HG0619730	Unidentified	0.863138	1.81899	0.00333527	7	567338855	567341660
HORVU.MOREX.r2HG0012920	Unidentified	0.861168	1.81651	0.00984965	1	35769566	35771090
HORVU.MOREX.r2.2HG0111130	Unidentified	0.860796	1.81604	0.0103673	2	146762139	146771676
HORVU.MOREX.r2.5HG0439110	Unidentified	0.859998	1.81504	0.00164829	5	521915093	521916625
HORVU.MOREX.r2.3HG0252190	Unidentified	0.852398	1.8055	0.0111347	3	516113136	516127212
HORVU.MOREX.r2.2HG0093910	Unidentified	0.844473	1.79561	0.00485032	2	34265258	34270454
HORVU.MOREX.r2HG0045620	Unidentified	0.844039	1.79507	0.00120539	1	355953805	355963250
HORVU.MOREX.r2.2HG0177270	Ubiquinol oxidase 4, chloroplastic/chromoplastic [Source:Projected from Arabidopsis thaliana (AT4G22260) UniProtKB/Swiss-Prot;Acc:Q56X52]	0.84007	1.79014	0.00157604	2	604201272	604203693
HORVU.MOREX.r2.5HG0420850	Unidentified	0.838751	1.7885	0.00282116	5	481841524	481847725
HORVU.MOREX.r2.2HG0145010	Unidentified	0.827673	1.77482	0.00396314	2	491022954	491027554
HORVU.MOREX.r2.7HG0566110	Unidentified	0.820527	1.76605	0.000310213	7	170569806	170574986
HORVU.MOREX.r2.7HG0560590	Unidentified	0.804919	1.74705	0.000359578	7	128100750	128106150
HORVU.MOREX.r2.6HG0504410	Unidentified	0.804241	1.74623	0.0116654	6	433839730	433848497
HORVU.MOREX.r2.7HG0583450	Unidentified	0.804214	1.74619	0.00576411	7	378944117	378946688
HORVU.MOREX.r2.2HG0177430	Unidentified	0.782946	1.72064	0.00487413	2	604418099	604422020
HORVU.MOREX.r2.4HG0326900	Unidentified	0.77837	1.71519	0.00919374	4	486567281	486569968
HORVU.MOREX.r2HG0023760	Unidentified	0.76004	1.69354	0.00902382	1	130081339	130095571
HORVU.MOREX.r2.2HG0150820	Unidentified	0.756414	1.68929	0.000738725	2	523021480	523034636
HORVU.MOREX.r2HG0060710	Unidentified	0.727704	1.656	0.0116805	1	435536954	435538914
HORVU.MOREX.r2.3HG0219520	CBL-interacting serine/threonine-protein kinase 8 [Source:Projected from Arabidopsis thaliana (AT4G24400) UniProtKB/Swiss-Prot;Acc:Q9STV4]	0.72578	1.65379	0.000242256	3	272256780	272277564
HORVU.MOREX.r2.3HG0235570	Unidentified	0.721908	1.64936	0.00648459	3	430450386	430454810
HORVU.MOREX.r2.4HG0334180	Unidentified	0.70974	1.63551	0.00980528	4	530518494	530522396
HORVU.MOREX.r2.3HG0200700	Unidentified	0.705012	1.63016	3.36061e-06	3	72691269	72694640
HORVU.MOREX.r2.5HG0381700	Unidentified	0.699973	1.62447	0.0064212	5	276537059	276549605
HORVU.MOREX.r2.7HG0577360	Unidentified	0.686599	1.60948	0.00302637	7	305873705	305886984
HORVU.MOREX.r2.7HG0569490	Unidentified	0.686561	1.60944	0.00120656	7	200195177	200202510
HORVU.MOREX.r2.3HG0247740	Unidentified	0.684807	1.60749	0.00752457	3	497511092	497527332
HORVU.MOREX.r2.6HG0523530	Unidentified	0.684338	1.60696	0.00832894	6	510401807	510404042
HORVU.MOREX.r2.4HG0338230	Unidentified	0.676744	1.59853	0.0105248	4	545746060	545754455
HORVU.MOREX.r2.3HG0220210	Unidentified	0.662394	1.58271	0.0119195	3	282108235	282110891
HORVU.MOREX.r2.7HG0555580	Unidentified	0.661987	1.58226	0.00619398	7	93853920	93862622
HORVU.MOREX.r2.5HG0366530	Unidentified	0.658962	1.57895	0.00471485	5	84839230	84846901
HORVU.MOREX.r2.3HG0232440	Beclin-1-like protein [Source:Projected from Arabidopsis thaliana (AT3G61710) UniProtKB/Swiss-Prot;Acc:Q9M367]	0.657839	1.57772	0.00373384	3	407738475	407744832
HORVU.MOREX.r2HG0013190	Unidentified	0.650713	1.56994	0.00112484	1	38171961	38175092
HORVU.MOREX.r2.3HG0230660	Protein VACUOLELESS1 [Source:Projected from Arabidopsis thaliana (AT2G38020) UniProtKB/Swiss-Prot;Acc:Q93VQ0]	0.632687	1.55045	0.00163809	3	392412745	392422200
HORVU.MOREX.r2HG0077250	Unidentified	0.620801	1.53773	0.00661783	1	471588912	471593637
HORVU.MOREX.r2.6HG0471900	Autophagy-related protein 11 [Source:Projected from Arabidopsis thaliana (AT4G30790) UniProtKB/Swiss-Prot;Acc:Q9SUG7]	0.577504	1.49227	0.00293956	6	98524586	98529688
HORVU.MOREX.r2HG0078130	Unidentified	0.573318	1.48794	0.00548107	1	473142116	473153197
HORVU.MOREX.r2.6HG0498050	Unidentified	0.51636	1.43034	0.0112976	6	378644388	378655104
HORVU.MOREX.r2.4HG0281100	Protein CASP [Source:Projected from Arabidopsis thaliana (AT3G18480) UniProtKB/Swiss-Prot;Acc:Q9LS42]	0.500635	1.41484	0.0109371	4	12945642	12955207
HORVU.MOREX.r2.3HG0215790	Unidentified	0.493955	1.4083	0.00356872	3	225556531	225583225
HORVU.MOREX.r2.6HG0518330	Unidentified	0.4782	1.393	0.00335752	6	497837009	497845505
HORVU.MOREX.r2.2HG0095880	Protein CHROMATIN REMODELING 5 [Source:Projected from Arabidopsis thaliana (AT2G13370) UniProtKB/Swiss-Prot;Acc:F4IV99]	0.466234	1.3815	0.00510138	2	41535274	41551881

## Sheet: Table S3
Table S3. Downregulated genes, drought phase (padj<0.01)
Ensembl_gene_id	description	log2 fold change	fold change	padj	chromo-some	start position	end position
HORVU.MOREX.r2.3HG0191820	Cytochrome P450 family protein	-11.7083	3346.12	5.99178e-08	3	20068018	20069638
HORVU.MOREX.r2.3HG0268430	Basic helix-loop-helix (BHLH) family transcription factor	-9.81819	902.753	0.00311764	3	559295314	559298174
HORVU.MOREX.r2.4HG0346330	Cortical cell-delineating protein	-9.46207	705.288	2.64917e-09	4	570335202	570335681
HORVU.MOREX.r2.4HG0346340	Cortical cell-delineating protein	-9.27877	621.138	4.69628e-08	4	570342866	570343285
HORVU.MOREX.r2.2HG0158510	Bifunctional inhibitor/lipid-transfer protein/seed storage 2S albumin superfamily protein	-8.78724	441.797	4.50965e-05	2	558896398	558898092
HORVU.MOREX.r2.4HG0288340	translation initiation factor	-7.72965	212.254	4.04314e-07	4	52905253	52905612
HORVU.MOREX.r2.7HG0561840	MYB-related transcription factor	-7.69362	207.018	4.04571e-09	7	138049318	138051190
HORVU.MOREX.r2.5HG0369380	Glutaredoxin family protein	-7.29476	157.015	0.000102786	5	109873558	109873869
HORVU.MOREX.r2.3HG0268450	basic helix-loop-helix (bHLH) DNA-binding superfamily protein	-6.98065	126.295	0.00232145	3	559322470	559325291
HORVU.MOREX.r2.7HG0548630	Pollen Ole e 1 allergen/extensin	-6.56027	94.3709	6.95693e-09	7	50210428	50211049
HORVU.MOREX.r2.5HG0356760	Glutaredoxin family protein	-6.46669	88.4439	0.00261829	5	20212501	20212812
HORVU.MOREX.r2.5HG0412710	CRT-binding factor	-6.45045	87.4536	0.000151882	5	462363538	462364212
HORVU.MOREX.r2.2HG0165830	Pollen Ole e 1 allergen/extensin	-6.38582	83.6225	1.31339e-09	2	577933747	577934367
HORVU.MOREX.r2.4HG0330890	Beta-xylosidase	-6.2006	73.5474	0.00155927	4	515169627	515173814
HORVU.MOREX.r2.3HG0268330	dicer-like 3	-5.83373	57.0331	4.24962e-07	0	81440664	81441344
HORVU.MOREX.r2.2HG0079590	Avr9/Cf-9 rapidly elicited protein	-5.71878	52.6653	0.00293783	2	2150937	2151291
HORVU.MOREX.r2.7HG0623060	Aquaporin	-5.60981	48.8337	0.00441299	0	80443643	80446307
HORVU.MOREX.r2.6HG0455680	Pollen Ole e 1 allergen/extensin	-5.56593	47.3708	1.12595e-07	6	13814996	13815587
HORVU.MOREX.r2.5HG0438030	Leucine-rich repeat receptor-like protein kinase family protein	-5.46639	44.2128	1.33189e-05	5	519244563	519247433
HORVU.MOREX.r2.2HG0160110	Orexin receptor type 2	-5.3859	41.8136	1.03722e-07	2	563427304	563427678
HORVU.MOREX.r2.2HG0084470	Amino acid transporter family protein	-5.28604	39.0172	1.41328e-06	2	10511295	10516098
HORVU.MOREX.r2.4HG0319220	Abscisic acid receptor	-5.22064	37.2881	7.1722e-05	4	421180235	421180909
HORVU.MOREX.r2HG0073730	unidentified	-4.92554	30.3903	0.00631663	1	464381353	464381619
HORVU.MOREX.r2HG0075720	unidentified	-4.80236	27.9033	1.65806e-10	1	468078609	468078995
HORVU.MOREX.r2.5HG0358800	Glucan 1	-4.71956	26.3469	0.00069845	5	27896378	27904882
HORVU.MOREX.r2.2HG0160130	hydrolases	-4.71357	26.2377	0.00011578	2	563453341	563453706
HORVU.MOREX.r2HG0065090	unidentified	-4.57788	23.8824	0.00119821	1	448005928	448006842
HORVU.MOREX.r2.2HG0149690	Serine/threonine-protein kinase	-4.55416	23.4931	0.000282253	2	518201140	518203662
HORVU.MOREX.r2.6HG0456470	Linalool synthase	-4.44061	21.7149	3.42948e-05	6	16178151	16184963
HORVU.MOREX.r2.7HG0551860	Nucleotide-diphospho-sugar transferase family protein	-4.26919	19.2821	6.03192e-06	7	69805227	69805463
HORVU.MOREX.r2.5HG0434200	Acetyl-coenzyme A synthetase	-4.24864	19.0094	0.00241799	5	511058002	511062640
HORVU.MOREX.r2.6HG0513110	1-aminocyclopropane-1-carboxylate oxidase///Protein kinase superfamily protein	-4.09736	17.117	6.27708e-10	6	480637766	480639200
HORVU.MOREX.r2HG0059820	unidentified	-4.0755	16.8596	2.56305e-06	1	429470942	429472081
HORVU.MOREX.r2.3HG0275420	Receptor-like protein kinase	-4.06763	16.7679	2.59262e-09	0	86815242	86818445
HORVU.MOREX.r2.5HG0369340	Glutaredoxin family protein	-4.058	16.6563	0.0100254	5	109608748	109609059
HORVU.MOREX.r2.7HG0620150	4-hydroxy-tetrahydrodipicolinate reductase	-4.0457	16.515	0.00984965	0	78744165	78746605
HORVU.MOREX.r2.7HG0551870	Homeobox leucine zipper protein	-3.98381	15.8215	0.000915305	7	69828214	69828918
HORVU.MOREX.r2.3HG0261280	Beta-glucosidase	-3.93562	15.3017	7.87718e-06	3	544668822	544675882
HORVU.MOREX.r2.4HG0328420	Phytosulfokines 3	-3.8563	14.4831	2.10808e-22	4	498703332	498703827
HORVU.MOREX.r2.7HG0531630	3-ketoacyl-CoA synthase	-3.82806	14.2023	4.04314e-07	7	7648251	7649714
HORVU.MOREX.r2.2HG0171200	Cysteine protease	-3.81957	14.119	0.000137533	2	590985451	590986690
HORVU.MOREX.r2.2HG0140600	Response regulator	-3.79088	13.841	7.81656e-07	2	457988355	457990382
HORVU.MOREX.r2HG0075730	unidentified	-3.73628	13.327	5.37967e-13	1	468091375	468091802
HORVU.MOREX.r2.2HG0160740	Protease inhibitor/seed storage/lipid transfer protein family protein	-3.68833	12.8913	9.55068e-05	2	564643907	564644222
HORVU.MOREX.r2.6HG0513100	Protein kinase superfamily protein	-3.67385	12.7626	0.000257369	6	480637315	480637626
HORVU.MOREX.r2.5HG0428800	Hfr-2-like protein	-3.63134	12.392	0.00170237	0	79397211	79398953
HORVU.MOREX.r2.5HG0390580	Aspartokinase-homoserine dehydrogenase	-3.60825	12.1953	5.99178e-08	5	353439207	353458151
HORVU.MOREX.r2.7HG0540330	Xyloglucan endotransglucosylase/hydrolase	-3.58091	11.9664	0.000523173	7	24115529	24116610
HORVU.MOREX.r2.6HG0503810	Transcription factor RADIALIS	-3.54911	11.7055	4.0888e-05	6	429616182	429617876
HORVU.MOREX.r2.3HG0254040	DUF399 family protein	-3.4551	10.967	0.000116858	3	522315668	522321313
HORVU.MOREX.r2.2HG0127830	Transducin family protein / WD-40 repeat family protein	-3.43642	10.8259	5.76323e-05	0	60101797	60102343
HORVU.MOREX.r2.3HG0241070	Nucleobase-ascorbate transporter-like protein	-3.41911	10.6968	0.00903245	3	466863873	466866939
HORVU.MOREX.r2.3HG0226900	Gibberellin 2-oxidase 2	-3.32726	10.037	0.000978218	3	359324325	359328029
HORVU.MOREX.r2.2HG0160720	Protease inhibitor/seed storage/lipid transfer protein family protein	-3.25386	9.53913	0.000222061	2	564604554	564604871
HORVU.MOREX.r2.4HG0315450	Similar to Cytochrome P450 CYP714B3 [Source: Projected from Oryza sativa (Os03g0332100)]	-3.23494	9.41485	1.0219e-05	4	378938346	378944174
HORVU.MOREX.r2HG0029020	unidentified	-3.2304	9.38529	0.00230969	1	206993175	206993801
HORVU.MOREX.r2.2HG0176050	Amine oxidase family protein//Polyamine oxidase, Seed germinatio [Source: Projected from Oryza sativa (Os04g0671300)]	-3.18383	9.08718	0.00784927	2	602256155	602260335
HORVU.MOREX.r2.3HG0204450	Gibberellin 2-oxidase 2	-3.16064	8.94226	0.00278141	3	105054357	105056795
HORVU.MOREX.r2.5HG0376710	F-box/FBD-like domains containing protein	-3.13533	8.78678	0.0101223	5	214897212	214897526
HORVU.MOREX.r2.7HG0553510	Aquaporin	-3.10697	8.61569	0.000109861	7	82015589	82016807
HORVU.MOREX.r2.5HG0439150	Anthranilate synthase	-3.10212	8.5868	5.43389e-09	5	521990087	521993660
HORVU.MOREX.r2.4HG0322380	Cysteine-rich receptor-kinase-like protein	-3.08093	8.46161	1.08613e-09	4	448499724	448500654
HORVU.MOREX.r2.2HG0106770	trigalactosyldiacylglycerol 1	-3.07523	8.42821	0.00142868	2	105733748	105733945
HORVU.MOREX.r2.7HG0612080	Ring finger protein	-3.07429	8.42276	0.00489228	7	552712165	552712683
HORVU.MOREX.r2.2HG0079960	5-methyltetrahydropteroyltriglutamate--homocysteine methyltransferase	-3.03585	8.20127	0.000634556	2	2517400	2517804
HORVU.MOREX.r2.4HG0344750	4-hydroxy-tetrahydrodipicolinate reductase	-3.01711	8.09542	0.00321042	4	566568237	566570518
HORVU.MOREX.r2.5HG0359920	PGR5-LIKE A	-3.00784	8.04359	0.0104412	5	35499783	35500091
HORVU.MOREX.r2.5HG0385770	Omega-3 fatty acid desaturase	-2.98803	7.93388	0.00525939	5	310451715	310455501
HORVU.MOREX.r2.6HG0514060	Nitrite reductase//Ferredoxin--nitrite reductase, chloroplastic [Source:Projected from Arabidopsis thaliana (AT2G15620) UniProtKB/Swiss-Prot;Acc:Q39161]	-2.96344	7.79982	0.000145087	6	484074911	484077944
HORVU.MOREX.r2.2HG0137090	Carbonic anhydrase	-2.89822	7.45505	0.000551322	2	431508628	431509893
HORVU.MOREX.r2.2HG0176680	Maturase K	-2.88785	7.40168	0.00434365	0	105375306	105375942
HORVU.MOREX.r2.6HG0525460	Receptor-like protein kinase	-2.87655	7.34392	0.00879526	6	512873856	512882716
HORVU.MOREX.r2.4HG0283450	Cathepsin B-like cysteine protease	-2.87243	7.32299	0.00285568	4	21630817	21635371
HORVU.MOREX.r2.5HG0376310	Retrotransposon protein	-2.85025	7.21124	0.00590966	5	209985099	209985818
HORVU.MOREX.r2.6HG0525820	Disease resistance protein RPM1	-2.84331	7.17666	0.0029439	6	513320710	513321526
HORVU.MOREX.r2.2HG0096630	Magnesium-chelatase subunit H	-2.84306	7.17541	0.00135211	2	45472879	45477925
HORVU.MOREX.r2.7HG0561100	Pyrophosphate--fructose 6-phosphate 1-phosphotransferase subunit alpha	-2.84265	7.17336	2.95674e-07	7	132362449	132370122
HORVU.MOREX.r2.2HG0176550	Ycf68	-2.81409	7.03277	0.00011578	0	111011624	111011923
HORVU.MOREX.r2.UnG0635350	Maturase K	-2.80848	7.00548	0.00619686	0	51616057	51617319
HORVU.MOREX.r2.2HG0082680	2-oxoglutarate (2OG) and Fe(II)-dependent oxygenase superfamily protein	-2.80477	6.98747	0.00484413	2	7410930	7412018
HORVU.MOREX.r2.6HG0461010	Chloride channel protein	-2.80367	6.98216	0.0107549	6	30330983	30333596
HORVU.MOREX.r2.6HG0470440	B-box zinc finger family protein	-2.79007	6.91664	0.00114343	6	90701556	90702800
HORVU.MOREX.r2HG0039150	unidentified	-2.76243	6.78538	0.000245119	1	308387830	308388462
HORVU.MOREX.r2.2HG0170110	transmembrane protein	-2.74592	6.70816	3.36905e-05	2	587798100	587799847
HORVU.MOREX.r2.7HG0616140	Leucine-rich repeat receptor-like protein kinase family protein	-2.73122	6.64016	0.000934927	7	561872621	561873747
HORVU.MOREX.r2.5HG0359930	BZIP transcription factor//PGR5-LIKE A	-2.73044	6.63657	0.00285856	5	35500275	35504792
HORVU.MOREX.r2.5HG0358200	Glucan 1	-2.68664	6.43811	0.000123809	5	25372491	25375469
HORVU.MOREX.r2.5HG0398420	sulfate transporter 1	-2.68482	6.43	0.0019403	5	405522051	405522848
HORVU.MOREX.r2.3HG0248650	Beta-galactosidase	-2.67006	6.36455	0.0075829	3	502074929	502080892
HORVU.MOREX.r2.2HG0146600	Cytochrome f	-2.66314	6.3341	0.000147869	2	501133915	501134680
HORVU.MOREX.r2.2HG0091650	UvrABC system protein A	-2.65283	6.28899	2.07395e-05	2	26982126	26983123
HORVU.MOREX.r2.7HG0600850	VQ motif family protein	-2.65138	6.28268	0.00180272	7	510790931	510791572
HORVU.MOREX.r2.2HG0141350	3-oxoacyl-[acyl-carrier-protein] synthase	-2.6242	6.16543	0.00731793	2	464594073	464597422
HORVU.MOREX.r2HG0039110	unidentified	-2.61728	6.13594	2.21749e-05	1	307767517	307767834
HORVU.MOREX.r2.2HG0093280	Universal stress protein	-2.61251	6.11569	0.000733992	2	32388393	32389406
HORVU.MOREX.r2.2HG0122960	Retrotransposon protein	-2.61204	6.1137	0.0090976	2	288036943	288037371
HORVU.MOREX.r2.3HG0189280	Peptide transporter	-2.59775	6.05341	0.00367255	3	15004743	15006621
HORVU.MOREX.r2.2HG0160100	GDSL esterase/lipase	-2.59234	6.03077	1.03421e-05	2	563418433	563422158
HORVU.MOREX.r2HG0008180	unidentified	-2.55701	5.88488	0.00981394	1	18254485	18258258
HORVU.MOREX.r2.5HG0427940	Obg-like ATPase 1	-2.55626	5.88179	9.22573e-07	5	498895153	498898155
HORVU.MOREX.r2.5HG0390230	Protein FLUORESCENT IN BLUE LIGHT	-2.55371	5.87141	0.00253109	5	350218798	350221268
HORVU.MOREX.r2.4HG0279040	Integral membrane HPP family protein	-2.52857	5.77	0.000980816	4	6721537	6723132
HORVU.MOREX.r2.5HG0408490	Basic helix-loop-helix transcription factor	-2.48254	5.5888	0.00604215	5	453379512	453381311
HORVU.MOREX.r2HG0055260	unidentified	-2.4802	5.57976	0.00146785	1	412603607	412606167
HORVU.MOREX.r2.3HG0226030	MYB-related transcription factor	-2.46364	5.51605	0.000607552	3	349592917	349594174
HORVU.MOREX.r2HG0037430	unidentified	-2.46284	5.51301	0.00251675	1	291276547	291279634
HORVU.MOREX.r2HG0049880	unidentified	-2.45297	5.4754	6.09837e-09	0	50546389	50550505
HORVU.MOREX.r2.4HG0316780	chloroplast stem-loop binding protein of 41 kDa	-2.44492	5.44494	0.000700221	4	393421113	393421930
HORVU.MOREX.r2.3HG0255670	Trigger factor	-2.44404	5.44164	0.00141673	0	66553026	66554979
HORVU.MOREX.r2.2HG0111520	Sugar transporter	-2.43998	5.42636	0.00013308	2	151590156	151592421
HORVU.MOREX.r2.5HG0364330	Heparanase///Phosphate-repressible acid phosphatase	-2.43366	5.40264	0.002014	5	65424705	65427518
HORVU.MOREX.r2.2HG0082190	ATP sulfurylase 2 [Source:Projected from Arabidopsis thaliana (AT1G19920) UniProtKB/Swiss-Prot;Acc:Q43870]	-2.41569	5.33574	1.00687e-06	2	6823088	6827567
HORVU.MOREX.r2.5HG0407150	Dihydroflavonol-4-reductase	-2.41506	5.33341	0.000107123	5	448627556	448629530
HORVU.MOREX.r2.3HG0200760	Triose phosphate/phosphate translocator	-2.41377	5.32866	0.010747	3	73074153	73076112
HORVU.MOREX.r2.5HG0381410	Response regulator	-2.41326	5.32677	1.12595e-07	5	272344631	272346208
HORVU.MOREX.r2HG0062670	unidentified	-2.3767	5.19349	0.000527641	1	441902164	441902726
HORVU.MOREX.r2.2HG0143170	Glyceraldehyde-3-phosphate dehydrogenase	-2.36659	5.1572	0.00155927	2	476308684	476310195
HORVU.MOREX.r2.3HG0235770	unidentified	-2.36068	5.13612	0.00175498	3	431894814	431901307
HORVU.MOREX.r2.3HG0227720	unidentified	-2.34765	5.08993	0.00441299	3	364602424	364608675
HORVU.MOREX.r2.3HG0244860	unidentified	-2.31711	4.98332	3.58935e-05	3	483675781	483681202
HORVU.MOREX.r2.2HG0123440	unidentified	-2.31472	4.97509	0.00041156	2	296135848	296138691
HORVU.MOREX.r2.7HG0614880	unidentified	-2.3084	4.95332	0.0105248	7	559847589	559848644
HORVU.MOREX.r2.2HG0147310	unidentified	-2.30293	4.93458	0.00767465	2	505617255	505620081
HORVU.MOREX.r2.2HG0172880	unidentified	-2.29407	4.90439	0.0051036	2	595064697	595067922
HORVU.MOREX.r2.2HG0113940	unidentified	-2.27593	4.84311	0.00441299	2	174112388	174113450
HORVU.MOREX.r2.4HG0288540	unidentified	-2.27116	4.8271	0.00055807	4	55405295	55408759
HORVU.MOREX.r2.2HG0080870	unidentified	-2.26439	4.8045	0.00795938	2	4471620	4472885
HORVU.MOREX.r2.6HG0450230	unidentified	-2.2596	4.78858	0.00262055	6	3714004	3718356
HORVU.MOREX.r2.5HG0388290	unidentified	-2.25284	4.7662	0.00940667	5	332891250	332891899
HORVU.MOREX.r2.7HG0604890	unidentified	-2.24962	4.75559	0.00822622	7	531103939	531105362
HORVU.MOREX.r2.3HG0237970	unidentified	-2.24575	4.74285	0.00215685	3	445772863	445774231
HORVU.MOREX.r2HG0076360	unidentified	-2.23182	4.69727	0.00178908	1	469360091	469365335
HORVU.MOREX.r2.4HG0310360	unidentified	-2.22851	4.68651	0.00383622	4	314667072	314667547
HORVU.MOREX.r2.2HG0107830	unidentified	-2.21851	4.65412	0.00112484	0	137151013	137152066
HORVU.MOREX.r2.5HG0370810	unidentified	-2.21375	4.63878	2.5824e-07	5	124348921	124352281
HORVU.MOREX.r2HG0060140	unidentified	-2.2104	4.62805	0.0017248	1	432540707	432542245
HORVU.MOREX.r2.2HG0121040	unidentified	-2.20949	4.62511	0.00278141	2	259878613	259884641
HORVU.MOREX.r2.5HG0355280	unidentified	-2.19724	4.58601	0.00224639	5	14524281	14526945
HORVU.MOREX.r2HG0037400	unidentified	-2.19558	4.58073	0.00504105	1	290846469	290850379
HORVU.MOREX.r2.3HG0239800	unidentified	-2.19506	4.57909	0.00251801	3	457614983	457617016
HORVU.MOREX.r2.3HG0232070	unidentified	-2.1941	4.57605	7.65234e-05	3	403958887	403960185
HORVU.MOREX.r2.6HG0494540	unidentified	-2.19281	4.57196	3.12658e-06	6	341188776	341191934
HORVU.MOREX.r2.7HG0612320	unidentified	-2.17907	4.52863	5.99178e-08	7	553243965	553245426
HORVU.MOREX.r2.3HG0245970	unidentified	-2.16827	4.49484	0.001842	3	489325544	489327401
HORVU.MOREX.r2HG0059990	unidentified	-2.16436	4.48268	0.0045398	1	431162397	431164330
HORVU.MOREX.r2.2HG0109810	Ribosome-recycling factor, chloroplastic [Source:Projected from Arabidopsis thaliana (AT3G63190) UniProtKB/Swiss-Prot;Acc:Q9M1X0]	-2.16097	4.47214	0.00907286	2	135441524	135445792
HORVU.MOREX.r2.6HG0495440	unidentified	-2.158	4.46296	8.95339e-05	6	355395634	355400045
HORVU.MOREX.r2.6HG0459050	unidentified	-2.15682	4.4593	1.91018e-06	6	23825725	23827750
HORVU.MOREX.r2.4HG0342010	unidentified	-2.15468	4.4527	0.00438098	4	558534164	558536062
HORVU.MOREX.r2.5HG0422750	unidentified	-2.15139	4.44257	0.00143933	5	485761558	485762853
HORVU.MOREX.r2HG0011850	unidentified	-2.14752	4.43067	0.00315751	1	29083925	29084463
HORVU.MOREX.r2.7HG0539420	unidentified	-2.14555	4.42461	0.00423736	7	20936874	20937745
HORVU.MOREX.r2.6HG0451310	unidentified	-2.14473	4.4221	0.00549565	6	5940720	5942435
HORVU.MOREX.r2HG0052860	unidentified	-2.14324	4.41753	0.00017723	1	400696340	400698538
HORVU.MOREX.r2.3HG0265070	unidentified	-2.12728	4.36892	0.000552765	3	552245374	552247804
HORVU.MOREX.r2.7HG0571530	unidentified	-2.12311	4.35633	0.00106607	7	224035593	224038467
HORVU.MOREX.r2.4HG0315170	Photosystem II repair protein PSB27-H1, chloroplastic [Source:Projected from Arabidopsis thaliana (AT1G03600) UniProtKB/Swiss-Prot;Acc:Q9LR64]	-2.12092	4.34971	0.0119438	4	376203228	376203746
HORVU.MOREX.r2.7HG0560650	unidentified	-2.11995	4.3468	0.00400221	7	128136147	128136606
HORVU.MOREX.r2.5HG0439310	Uncharacterized protein At1g48350 [Source:Projected from Arabidopsis thaliana (AT1G48350) UniProtKB/TrEMBL;Acc:Q0WWC5]	-2.11372	4.32807	0.0100254	5	522325620	522327645
HORVU.MOREX.r2.7HG0590880	CBBY-like protein [Source:Projected from Arabidopsis thaliana (AT3G48420) UniProtKB/Swiss-Prot;Acc:Q94K71]	-2.10614	4.30539	0.00189601	7	441553197	441570589
HORVU.MOREX.r2.5HG0426470	30S ribosomal protein S9, chloroplastic [Source:Projected from Arabidopsis thaliana (AT1G74970) UniProtKB/Swiss-Prot;Acc:Q9XJ27]	-2.09776	4.28045	0.00224557	5	495339701	495341645
HORVU.MOREX.r2HG0020340	unidentified	-2.09176	4.26268	0.00505797	1	88079133	88086274
HORVU.MOREX.r2HG0000110	unidentified	-2.08249	4.23538	0.0050734	0	843035	843879
HORVU.MOREX.r2.3HG0260030	unidentified	-2.08192	4.23372	0.000222061	3	540968839	540969290
HORVU.MOREX.r2.2HG0101550	unidentified	-2.07964	4.22701	0.00184766	2	71133250	71143582
HORVU.MOREX.r2.4HG0323360	unidentified	-2.0773	4.22017	0.00245924	4	456859374	456859957
HORVU.MOREX.r2.4HG0314120	unidentified	-2.07244	4.20599	0.0105436	4	360257310	360257669
HORVU.MOREX.r2HG0066910	unidentified	-2.06398	4.18139	0.00486356	1	451555599	451565359
HORVU.MOREX.r2.7HG0622880	unidentified	-2.05878	4.16632	4.04314e-07	7	572920721	572922889
HORVU.MOREX.r2.2HG0095910	unidentified	-2.05594	4.15814	0.000724897	2	41629191	41629486
HORVU.MOREX.r2.5HG0380850	ACR12 [Source:Projected from Arabidopsis thaliana (AT5G04740) UniProtKB/TrEMBL;Acc:A0A178UNY1]	-2.05089	4.14361	7.52313e-12	5	266616270	266621152
HORVU.MOREX.r2.4HG0278490	unidentified	-2.04872	4.13738	0.00253936	4	4805062	4811077
HORVU.MOREX.r2.6HG0491880	unidentified	-2.04752	4.13394	0.00062326	6	319598214	319600958
HORVU.MOREX.r2.3HG0220570	unidentified	-2.04558	4.1284	3.08661e-05	3	286576837	286581710
HORVU.MOREX.r2.4HG0280530	unidentified	-2.04428	4.12467	0.00184162	4	10624275	10625633
HORVU.MOREX.r2.7HG0531170	unidentified	-2.04364	4.12283	0.000802254	4	30787192	30788299
HORVU.MOREX.r2.2HG0137850	unidentified	-2.02627	4.07351	0.00119105	2	438136780	438140635
HORVU.MOREX.r2.6HG0474540	unidentified	-2.01812	4.05056	0.00928964	6	120298230	120299177
HORVU.MOREX.r2.7HG0539060	unidentified	-2.01113	4.03098	0.0101695	7	19861407	19867927
HORVU.MOREX.r2HG0074060	unidentified	-2.0021	4.00583	0.00781671	1	465103446	465103985
HORVU.MOREX.r2.6HG0503370	unidentified	-1.99975	3.9993	0.00247244	6	427610139	427613188
HORVU.MOREX.r2.5HG0442960	unidentified	-1.99552	3.98759	0.000387192	5	530490957	530493014
HORVU.MOREX.r2.3HG0225000	unidentified	-1.99507	3.98636	0.000602521	3	339008674	339009838
HORVU.MOREX.r2.5HG0368460	unidentified	-1.99177	3.97726	6.12863e-05	5	101755542	101759294
HORVU.MOREX.r2HG0042050	Plastidal glycolate/glycerate translocator 1, chloroplastic [Source:Projected from Arabidopsis thaliana (AT1G32080) UniProtKB/Swiss-Prot;Acc:Q9FVQ4]	-1.98978	3.97175	0.00823575	1	331803790	331806465
HORVU.MOREX.r2HG0036700	unidentified	-1.98404	3.956	0.000618075	1	285308366	285310002
HORVU.MOREX.r2.4HG0291220	unidentified	-1.98009	3.94518	0.000756371	4	81338134	81340722
HORVU.MOREX.r2.2HG0139710	PsbP domain-containing protein 2, chloroplastic [Source:Projected from Arabidopsis thaliana (AT2G28605) UniProtKB/Swiss-Prot;Acc:Q8VY52]	-1.97535	3.93224	0.00235019	2	450756326	450757443
HORVU.MOREX.r2.7HG0622110	unidentified	-1.97412	3.92887	0.00682709	7	571629459	571631533
HORVU.MOREX.r2.2HG0170770	unidentified	-1.97409	3.9288	0.000124963	2	589939659	589942870
HORVU.MOREX.r2.2HG0172910	unidentified	-1.97396	3.92845	8.51756e-08	2	595086852	595091346
HORVU.MOREX.r2.6HG0490640	unidentified	-1.97204	3.92322	0.00801261	6	307035956	307038377
HORVU.MOREX.r2.6HG0524760	Light-harvesting complex-like protein OHP1, chloroplastic [Source:Projected from Arabidopsis thaliana (AT5G02120) UniProtKB/Swiss-Prot;Acc:O81208]	-1.97022	3.91827	0.00473001	6	512059594	512060200
HORVU.MOREX.r2.4HG0324090	unidentified	-1.9682	3.9128	0.000789486	4	463006220	463008888
HORVU.MOREX.r2.6HG0463660	unidentified	-1.96667	3.90865	0.00592457	6	44141465	44141740
HORVU.MOREX.r2.7HG0608910	unidentified	-1.96174	3.89532	0.00147425	7	543615701	543621172
HORVU.MOREX.r2.6HG0500110	unidentified	-1.96025	3.89129	5.26514e-05	6	400384817	400389695
HORVU.MOREX.r2HG0044470	unidentified	-1.94622	3.85364	0.000756046	1	348503441	348507046
HORVU.MOREX.r2HG0000470	unidentified	-1.94403	3.8478	1.19866e-07	1	409930	412879
HORVU.MOREX.r2.4HG0335670	Ribulose-phosphate 3-epimerase, chloroplast precursor (EC 5.1.3.1) (Pentose-5-phosphate 3-epimerase) (PPE) (RPE) (R5P3E) [Source: Projected from Oryza sativa (Os03g0169100)]	-1.94086	3.83934	0.00432975	0	60963275	60967178
HORVU.MOREX.r2.6HG0463190	unidentified	-1.94002	3.8371	0.00046831	6	41396943	41398037
HORVU.MOREX.r2.3HG0272110	unidentified	-1.93355	3.81994	0.011492	3	565673429	565674217
HORVU.MOREX.r2.7HG0539530	unidentified	-1.93038	3.81157	0.00119105	7	21218069	21220737
HORVU.MOREX.r2.3HG0251560	unidentified	-1.92935	3.80882	0.00726141	3	513461179	513463800
HORVU.MOREX.r2.3HG0230030	unidentified	-1.92893	3.80772	0.000242256	3	385968548	385969078
HORVU.MOREX.r2.4HG0316250	unidentified	-1.92562	3.799	0.00609855	4	389237755	389242618
HORVU.MOREX.r2.4HG0348310	unidentified	-1.92315	3.7925	0.00414183	0	71382678	71385511
HORVU.MOREX.r2.4HG0302330	Peptide chain release factor APG3, chloroplastic [Source:Projected from Arabidopsis thaliana (AT3G62910) UniProtKB/Swiss-Prot;Acc:Q8RX79]	-1.92184	3.78907	0.00478724	4	198033368	198042681
HORVU.MOREX.r2.3HG0221490	unidentified	-1.91772	3.77826	0.000618075	3	302484328	302487330
HORVU.MOREX.r2.4HG0321850	Photosynthetic NDH subunit of lumenal location 1, chloroplastic [Source:Projected from Arabidopsis thaliana (AT2G39470) UniProtKB/Swiss-Prot;Acc:O80634]	-1.91767	3.77811	0.00321042	4	444401967	444403509
HORVU.MOREX.r2.2HG0158780	unidentified	-1.91734	3.77726	0.000645609	2	559512658	559516714
HORVU.MOREX.r2HG0063950	unidentified	-1.90933	3.75634	0.000824391	1	445789763	445790455
HORVU.MOREX.r2.2HG0171630	unidentified	-1.90724	3.7509	0.00143512	2	593061872	593064208
HORVU.MOREX.r2.6HG0473420	CYP97B3 [Source:Projected from Arabidopsis thaliana (AT4G15110) UniProtKB/TrEMBL;Acc:A0A178V2Z2]	-1.89882	3.72907	5.4519e-07	6	112003987	112009188
HORVU.MOREX.r2.5HG0385870	unidentified	-1.8934	3.71509	1.70741e-08	5	310869314	310876442
HORVU.MOREX.r2.3HG0214090	Magnesium-protoporphyrin IX monomethyl ester [oxidative] cyclase, chloroplastic [Source:Projected from Arabidopsis thaliana (AT3G56940) UniProtKB/Swiss-Prot;Acc:Q9M591]	-1.89327	3.71476	0.00470623	3	200487225	200489181
HORVU.MOREX.r2HG0020430	unidentified	-1.89319	3.71455	0.00172578	1	90237187	90246715
HORVU.MOREX.r2.4HG0343720	unidentified	-1.88999	3.70633	0.00476242	4	563652650	563654513
HORVU.MOREX.r2.6HG0510240	Geranylgeranyl diphosphate reductase, chloroplastic [Source:Projected from Arabidopsis thaliana (AT1G74470) UniProtKB/Swiss-Prot;Acc:Q9CA67]	-1.88611	3.69638	0.00927326	6	467662940	467664937
HORVU.MOREX.r2.4HG0294180	unidentified	-1.88594	3.69593	0.00261829	4	105836997	105841196
HORVU.MOREX.r2.7HG0553370	DHAR3 [Source:Projected from Arabidopsis thaliana (AT5G16710) UniProtKB/TrEMBL;Acc:A0A178UIL9]	-1.88268	3.6876	0.00752457	7	80383160	80389209
HORVU.MOREX.r2.7HG0602570	unidentified	-1.88215	3.68624	0.0101994	7	521205627	521206103
HORVU.MOREX.r2.5HG0405950	unidentified	-1.88202	3.68591	0.000871664	5	444189535	444190345
HORVU.MOREX.r2.7HG0527170	unidentified	-1.87934	3.67906	0.00849059	7	452961	453428
HORVU.MOREX.r2.4HG0320290	Rhodanese-like domain-containing protein 10 [Source:Projected from Arabidopsis thaliana (AT3G08920) UniProtKB/Swiss-Prot;Acc:Q9SR92]	-1.87853	3.677	0.00617039	4	431601442	431602216
HORVU.MOREX.r2.2HG0157960	Control of lateral leaf growth, panicle numbe [Source: Projected from Oryza sativa (Os04g0615000)]	-1.8758	3.67006	0.00261829	2	557086557	557089980
HORVU.MOREX.r2.2HG0155210	unidentified	-1.87126	3.65853	0.00647142	2	544749421	544753924
HORVU.MOREX.r2HG0062600	unidentified	-1.86418	3.64061	0.00414502	1	441558538	441564421
HORVU.MOREX.r2.4HG0329220	unidentified	-1.86201	3.63513	0.00321042	4	504771341	504773837
HORVU.MOREX.r2.4HG0329440	50S ribosomal protein L15, chloroplastic [Source:Projected from Arabidopsis thaliana (AT3G25920) UniProtKB/Swiss-Prot;Acc:P25873]	-1.85914	3.62791	0.00341128	4	506237868	506240670
HORVU.MOREX.r2.7HG0602760	unidentified	-1.84504	3.59263	0.00426833	7	522578090	522578583
HORVU.MOREX.r2.3HG0235060	unidentified	-1.84328	3.58825	0.000405771	3	427334696	427335931
HORVU.MOREX.r2.6HG0457060	unidentified	-1.84163	3.58415	0.00162993	6	17430459	17432018
HORVU.MOREX.r2.6HG0456080	unidentified	-1.84163	3.58415	0.000463901	6	14989147	14992692
HORVU.MOREX.r2HG0059260	unidentified	-1.84097	3.58252	0.0110919	1	426784713	426787413
HORVU.MOREX.r2.7HG0602850	unidentified	-1.8406	3.58158	0.000170002	7	522878983	522880997
HORVU.MOREX.r2.6HG0490040	Rhodanese-like domain-containing protein 11, chloroplastic [Source:Projected from Arabidopsis thaliana (AT4G24750) UniProtKB/Swiss-Prot;Acc:Q0WWT7]	-1.83805	3.57526	0.00549565	6	301288378	301291123
HORVU.MOREX.r2.2HG0110380	unidentified	-1.8235	3.53939	0.000170002	2	140317311	140318291
HORVU.MOREX.r2.6HG0455980	unidentified	-1.82315	3.53854	0.0089329	6	14648989	14649949
HORVU.MOREX.r2.2HG0085290	unidentified	-1.82247	3.53685	0.00657706	2	12103135	12105557
HORVU.MOREX.r2.4HG0332210	unidentified	-1.82069	3.53249	1.62454e-05	4	522288939	522293175
HORVU.MOREX.r2.2HG0152840	unidentified	-1.81016	3.50681	0.000854209	2	530971434	530975781
HORVU.MOREX.r2.6HG0487260	unidentified	-1.80898	3.50394	0.00143933	6	267226696	267263591
HORVU.MOREX.r2.5HG0414620	TIM [Source:Projected from Arabidopsis thaliana (AT2G21170) UniProtKB/TrEMBL;Acc:A0A178VN28]	-1.80637	3.4976	0.00222807	5	468612191	468615490
HORVU.MOREX.r2.6HG0465940	unidentified	-1.805	3.49429	6.04669e-05	6	57956190	57960315
HORVU.MOREX.r2.7HG0546030	unidentified	-1.80461	3.49334	0.00184766	7	39709323	39712381
HORVU.MOREX.r2.3HG0262220	PsbP domain-containing protein 7, chloroplastic [Source:Projected from Arabidopsis thaliana (AT3G05410) UniProtKB/Swiss-Prot;Acc:F4J7A7]	-1.80415	3.49222	0.00226154	3	546590380	546592780
HORVU.MOREX.r2.3HG0233730	unidentified	-1.80383	3.49146	0.000359386	3	418356195	418357793
HORVU.MOREX.r2.5HG0421160	unidentified	-1.80177	3.48647	0.000247492	5	482158848	482160765
HORVU.MOREX.r2.4HG0283370	unidentified	-1.79479	3.46965	0.00940667	0	29476146	29477092
HORVU.MOREX.r2.3HG0227780	unidentified	-1.79336	3.46621	4.50965e-05	3	365164542	365182772
HORVU.MOREX.r2.7HG0587430	unidentified	-1.7924	3.4639	2.2896e-05	7	412490648	412492198
HORVU.MOREX.r2.4HG0333190	unidentified	-1.78137	3.43751	0.00222904	4	526413769	526417235
HORVU.MOREX.r2.3HG0227180	unidentified	-1.78119	3.43709	0.00131623	3	361589931	361590434
HORVU.MOREX.r2.5HG0379480	unidentified	-1.78056	3.43561	1.64697e-05	5	249370994	249374948
HORVU.MOREX.r2.7HG0573050	Superoxide dismutase [Cu-Zn] 2, chloroplastic [Source:Projected from Arabidopsis thaliana (AT2G28190) UniProtKB/Swiss-Prot;Acc:O78310]	-1.77825	3.43011	0.00155927	7	238564185	238565893
HORVU.MOREX.r2.2HG0083700	unidentified	-1.7755	3.42358	0.0039044	2	9105534	9106699
HORVU.MOREX.r2.5HG0435780	Mg-protoporphyrin IX chelatase [Source:Projected from Arabidopsis thaliana (AT1G08520) UniProtKB/TrEMBL;Acc:A0A178W355]	-1.77002	3.41058	0.000311721	5	514764983	514771932
HORVU.MOREX.r2.6HG0512260	Photosystem I chlorophyll a/b-binding protein 5, chloroplastic [Source:Projected from Arabidopsis thaliana (AT1G45474) UniProtKB/Swiss-Prot;Acc:Q9C639]	-1.76977	3.41	0.0112433	6	478192207	478193875
HORVU.MOREX.r2.6HG0456520	unidentified	-1.76583	3.4007	7.68994e-05	0	17595509	17597820
HORVU.MOREX.r2.3HG0196610	unidentified	-1.7627	3.39333	0.00144564	3	41292108	41297018
HORVU.MOREX.r2.7HG0564050	unidentified	-1.76008	3.38716	0.00130253	7	154974219	154974947
HORVU.MOREX.r2.2HG0098630	unidentified	-1.7558	3.37713	0.00151718	2	54349586	54350728
HORVU.MOREX.r2HG0011090	unidentified	-1.75041	3.36455	0.0107243	1	24646046	24648785
HORVU.MOREX.r2.6HG0523080	unidentified	-1.74584	3.35389	0.00281282	6	509462310	509464893
HORVU.MOREX.r2.5HG0363650	unidentified	-1.74195	3.34486	0.00752457	5	58763209	58763784
HORVU.MOREX.r2HG0050500	TLP18.3 [Source:Projected from Arabidopsis thaliana (AT1G54780) UniProtKB/TrEMBL;Acc:A0A178WHT4]	-1.73861	3.33713	0.0060201	1	388505091	388506207
HORVU.MOREX.r2HG0054340	unidentified	-1.73804	3.33581	0.00152415	1	408741882	408742898
HORVU.MOREX.r2.5HG0425910	unidentified	-1.73712	3.33369	0.00538912	5	493471906	493473375
HORVU.MOREX.r2.4HG0309130	unidentified	-1.73579	3.33061	0.00766758	4	298551472	298553160
HORVU.MOREX.r2.2HG0096380	unidentified	-1.73413	3.3268	0.00210703	2	44208378	44214060
HORVU.MOREX.r2.6HG0461070	L-aspartate oxidase, chloroplastic [Source:Projected from Arabidopsis thaliana (AT5G14760) UniProtKB/Swiss-Prot;Acc:Q94AY1]	-1.73238	3.32275	0.00215641	6	30752711	30757156
HORVU.MOREX.r2.4HG0332570	unidentified	-1.73179	3.32141	5.07444e-06	4	523809191	523812363
HORVU.MOREX.r2.4HG0335910	unidentified	-1.73141	3.32053	0.00548107	4	538104627	538105181
HORVU.MOREX.r2HG0074160	unidentified	-1.72881	3.31454	0.0089329	1	465202538	465203170
HORVU.MOREX.r2.6HG0510320	unidentified	-1.72728	3.31102	0.00823058	6	468632046	468632932
HORVU.MOREX.r2.2HG0175470	A-type response regulator, Cytokinin signalin [Source: Projected from Oryza sativa (Os04g0673300)]	-1.72406	3.30364	1.29463e-06	2	601366813	601367427
HORVU.MOREX.r2.2HG0160180	unidentified	-1.71569	3.28455	0.00158179	2	563505786	563509070
HORVU.MOREX.r2.3HG0193350	unidentified	-1.71445	3.28172	2.2772e-07	3	24972712	24975954
HORVU.MOREX.r2.2HG0157070	Probable plastid-lipid-associated protein 11, chloroplastic [Source:Projected from Arabidopsis thaliana (AT4G00030) UniProtKB/Swiss-Prot;Acc:O81304]	-1.71384	3.28034	2.10856e-07	2	553801993	553803904
HORVU.MOREX.r2.4HG0298180	unidentified	-1.71382	3.28029	0.000809276	4	145440587	145442853
HORVU.MOREX.r2HG0056410	unidentified	-1.70495	3.26019	0.00283435	1	416560488	416562436
HORVU.MOREX.r2.6HG0460140	unidentified	-1.6938	3.23508	0.000484474	6	26163398	26176592
HORVU.MOREX.r2.5HG0365830	unidentified	-1.69364	3.23471	0.00174164	5	79345583	79346191
HORVU.MOREX.r2.4HG0308830	50S ribosomal protein L6, chloroplastic [Source:Projected from Arabidopsis thaliana (AT1G05190) UniProtKB/Swiss-Prot;Acc:O23049]	-1.69204	3.23114	0.002014	4	294140298	294143150
HORVU.MOREX.r2.7HG0535260	unidentified	-1.69003	3.22664	1.5585e-05	7	12854204	12855178
HORVU.MOREX.r2.7HG0577620	unidentified	-1.68812	3.22236	0.00126754	7	307760566	307763560
HORVU.MOREX.r2.3HG0251300	unidentified	-1.68618	3.21803	0.00267536	3	512457736	512459278
HORVU.MOREX.r2.4HG0307240	unidentified	-1.68478	3.2149	0.00787694	4	268015561	268020371
HORVU.MOREX.r2.5HG0443800	unidentified	-1.6793	3.20272	0.0117113	5	531772318	531777561
HORVU.MOREX.r2.3HG0207880	unidentified	-1.67889	3.20182	0.00756418	3	137893836	137897528
HORVU.MOREX.r2.6HG0471410	unidentified	-1.67865	3.20129	0.000666548	6	95950210	95953810
HORVU.MOREX.r2.5HG0421460	unidentified	-1.67797	3.19978	0.0089686	5	482547697	482549714
HORVU.MOREX.r2.7HG0617500	30S ribosomal protein S17, chloroplastic [Source:Projected from Arabidopsis thaliana (AT1G79850) UniProtKB/Swiss-Prot;Acc:P16180]	-1.67759	3.19892	0.00250227	7	563847079	563847504
HORVU.MOREX.r2.3HG0258540	unidentified	-1.67712	3.19789	0.00466021	3	535696056	535700690
HORVU.MOREX.r2.7HG0564990	PsbP domain-containing protein 3, chloroplastic [Source:Projected from Arabidopsis thaliana (AT1G76450) UniProtKB/Swiss-Prot;Acc:Q9S720]	-1.67505	3.1933	7.66738e-05	7	163841887	163848806
HORVU.MOREX.r2.5HG0419240	SYCO ARATH [Source:Projected from Arabidopsis thaliana (AT2G31170) UniProtKB/TrEMBL;Acc:A0A178VWT1]	-1.67364	3.19017	0.000149869	5	477924353	477934208
HORVU.MOREX.r2.3HG0268220	unidentified	-1.67184	3.1862	0.000329606	3	558825808	558827607
HORVU.MOREX.r2.2HG0133130	unidentified	-1.67177	3.18604	0.00465607	2	396308757	396310640
HORVU.MOREX.r2HG0053790	unidentified	-1.66973	3.18154	0.00330699	1	405488292	405492150
HORVU.MOREX.r2.7HG0596360	unidentified	-1.66412	3.1692	0.00983421	7	483055292	483056398
HORVU.MOREX.r2.6HG0458440	unidentified	-1.66137	3.16316	0.000934927	0	27527243	27528999
HORVU.MOREX.r2.3HG0260050	50S ribosomal protein L27, chloroplastic [Source:Projected from Arabidopsis thaliana (AT5G40950) UniProtKB/Swiss-Prot;Acc:Q9FLN4]	-1.66111	3.16259	0.00902382	3	541001882	541003833
HORVU.MOREX.r2.6HG0502610	Phosphoribulokinase [Source:Projected from Arabidopsis thaliana (AT1G32060) UniProtKB/TrEMBL;Acc:A0A178WLP9]	-1.65646	3.15241	0.00466021	6	421539820	421541706
HORVU.MOREX.r2HG0015080	unidentified	-1.65493	3.14907	1.20789e-07	1	52875904	52879402
HORVU.MOREX.r2.3HG0192500	unidentified	-1.64711	3.13206	7.52284e-05	3	22631755	22633929
HORVU.MOREX.r2.5HG0436100	50S ribosomal protein L17, chloroplastic [Source:Projected from Arabidopsis thaliana (AT3G54210) UniProtKB/Swiss-Prot;Acc:Q9M385]	-1.64528	3.12808	0.00404867	5	515478041	515479798
HORVU.MOREX.r2.6HG0517410	unidentified	-1.64461	3.12663	0.00392553	6	494992224	495001605
HORVU.MOREX.r2.5HG0422590	unidentified	-1.64228	3.12158	0.00942404	5	485380732	485382990
HORVU.MOREX.r2.3HG0195140	unidentified	-1.63845	3.1133	0.00341128	3	32886100	32888626
HORVU.MOREX.r2.3HG0242130	unidentified	-1.63809	3.11253	0.00040776	3	470973831	470985993
HORVU.MOREX.r2HG0040760	unidentified	-1.63673	3.1096	6.12863e-05	1	320034823	320035401
HORVU.MOREX.r2HG0023970	unidentified	-1.6353	3.10653	0.00384769	1	131597550	131602949
HORVU.MOREX.r2.4HG0276340	unidentified	-1.63247	3.10044	0.00180058	4	449108	451199
HORVU.MOREX.r2.2HG0089350	unidentified	-1.63123	3.09776	0.00767465	0	13735839	13739410
HORVU.MOREX.r2.7HG0584300	unidentified	-1.62847	3.09184	0.00676386	7	387461949	387462965
HORVU.MOREX.r2.2HG0174890	Thioredoxin X, chloroplastic [Source:Projected from Arabidopsis thaliana (AT1G50320) UniProtKB/Swiss-Prot;Acc:Q8LD49]	-1.62567	3.08585	0.00476242	2	599535694	599537520
HORVU.MOREX.r2.5HG0374210	unidentified	-1.6255	3.08549	0.00321042	5	178700018	178700633
HORVU.MOREX.r2.6HG0476250	unidentified	-1.62129	3.07649	0.00156142	6	137914096	137914776
HORVU.MOREX.r2.7HG0612750	unidentified	-1.60803	3.04836	0.000486442	7	553950288	553952347
HORVU.MOREX.r2.4HG0319860	unidentified	-1.60479	3.04152	0.00239922	4	428255566	428256591
HORVU.MOREX.r2.3HG0202630	unidentified	-1.60332	3.03842	0.00311764	3	87986330	87992587
HORVU.MOREX.r2.5HG0412540	unidentified	-1.60132	3.0342	0.0015448	5	462167295	462168538
HORVU.MOREX.r2.5HG0380820	unidentified	-1.59954	3.03046	0.00823058	5	266445633	266447320
HORVU.MOREX.r2.3HG0241620	unidentified	-1.59275	3.01624	0.0045398	3	468760111	468760969
HORVU.MOREX.r2.3HG0184390	unidentified	-1.59271	3.01615	0.00222904	3	5001559	5003327
HORVU.MOREX.r2.5HG0368550	Elongation factor Ts, mitochondrial [Source:Projected from Arabidopsis thaliana (AT4G29060) UniProtKB/TrEMBL;Acc:Q9SZD6]	-1.59002	3.01053	0.00229795	5	103039841	103043797
HORVU.MOREX.r2.5HG0390060	PSRP2 [Source:Projected from Arabidopsis thaliana (AT3G52150) UniProtKB/TrEMBL;Acc:A0A178VFQ5]	-1.58762	3.00554	0.00968596	5	348218017	348220481
HORVU.MOREX.r2.6HG0449560	unidentified	-1.58559	3.0013	0.00443411	6	2539631	2541464
HORVU.MOREX.r2.6HG0462060	50S ribosomal protein L3-1, chloroplastic [Source:Projected from Arabidopsis thaliana (AT2G43030) UniProtKB/Swiss-Prot;Acc:Q9SKX4]	-1.58507	3.00022	0.00131623	6	35582786	35584180
HORVU.MOREX.r2.4HG0283090	unidentified	-1.58268	2.99527	1.01306e-05	4	20676168	20679304
HORVU.MOREX.r2.2HG0148800	unidentified	-1.57958	2.98883	0.00823575	2	514779175	514782644
HORVU.MOREX.r2.5HG0398280	Photosystem I chlorophyll a/b-binding protein 6, chloroplastic [Source:Projected from Arabidopsis thaliana (AT1G19150) UniProtKB/Swiss-Prot;Acc:Q8LCQ4]	-1.56789	2.96471	0.00983421	5	404427329	404428453
HORVU.MOREX.r2HG0054310	21.7 kDa class VI heat shock protein [Source:Projected from Arabidopsis thaliana (AT5G54660) UniProtKB/Swiss-Prot;Acc:Q9FIT9]	-1.56287	2.9544	0.000527736	1	408676671	408678071
HORVU.MOREX.r2.6HG0517880	unidentified	-1.56234	2.95332	0.00302637	0	64094359	64096164
HORVU.MOREX.r2.2HG0084300	unidentified	-1.56178	2.95217	0.00644504	2	10164190	10167894
HORVU.MOREX.r2.6HG0497370	unidentified	-1.55692	2.94226	0.00162509	0	53097580	53099864
HORVU.MOREX.r2.4HG0335030	unidentified	-1.55568	2.93973	0.000632467	4	534490413	534494331
HORVU.MOREX.r2.2HG0095260	4-alpha-glucanotransferase DPE2 [Source:Projected from Arabidopsis thaliana (AT2G40840) UniProtKB/Swiss-Prot;Acc:Q8RXD9]	-1.55525	2.93884	0.00392543	2	39136029	39142441
HORVU.MOREX.r2.4HG0297270	unidentified	-1.55497	2.93828	0.00748874	4	135381351	135383858
HORVU.MOREX.r2.3HG0271220	unidentified	-1.55121	2.93063	0.00808398	0	79269746	79271655
HORVU.MOREX.r2.3HG0230210	Carboxyl-terminal-processing peptidase 1, chloroplastic [Source:Projected from Arabidopsis thaliana (AT5G46390) UniProtKB/Swiss-Prot;Acc:F4KHG6]	-1.54641	2.9209	0.000254587	3	387927909	387952199
HORVU.MOREX.r2.4HG0335290	unidentified	-1.54456	2.91716	0.00585801	4	535788615	535789253
HORVU.MOREX.r2.3HG0241340	unidentified	-1.54153	2.91104	0.0046153	3	467633600	467637364
HORVU.MOREX.r2.4HG0299970	unidentified	-1.53982	2.90758	0.00541318	4	162410252	162415540
HORVU.MOREX.r2HG0065590	unidentified	-1.53551	2.89892	0.00219529	1	448720227	448727891
HORVU.MOREX.r2.4HG0341350	Signal recognition particle 43 kDa protein, chloroplastic [Source:Projected from Arabidopsis thaliana (AT2G47450) UniProtKB/Swiss-Prot;Acc:O22265]	-1.53385	2.89557	0.00204236	4	556782065	556783240
HORVU.MOREX.r2.3HG0257810	ABC transporter B family member 26, chloroplastic [Source:Projected from Arabidopsis thaliana (AT1G70610) UniProtKB/Swiss-Prot;Acc:Q8RY46]	-1.53175	2.89136	0.00157616	3	533123214	533127864
HORVU.MOREX.r2.2HG0146880	unidentified	-1.52852	2.88489	0.00527004	2	502980067	502982433
HORVU.MOREX.r2.4HG0336920	unidentified	-1.52459	2.87705	0.002014	4	541301576	541302689
HORVU.MOREX.r2.3HG0191310	unidentified	-1.5241	2.87608	0.000349477	3	18084320	18087352
HORVU.MOREX.r2.2HG0111780	unidentified	-1.52291	2.87371	0.00172579	2	149698428	149702774
HORVU.MOREX.r2.6HG0474040	Phosphatase IMPL1, chloroplastic [Source:Projected from Arabidopsis thaliana (AT1G31190) UniProtKB/Swiss-Prot;Acc:Q94F00]	-1.5199	2.86772	0.000801806	6	116974250	116977613
HORVU.MOREX.r2.5HG0407860	unidentified	-1.51979	2.8675	6.44312e-07	5	451495292	451505191
HORVU.MOREX.r2.3HG0226460	unidentified	-1.51942	2.86675	0.00527004	3	352856285	352860014
HORVU.MOREX.r2.2HG0100600	unidentified	-1.51672	2.86141	0.00993605	2	64460750	64461990
HORVU.MOREX.r2.2HG0163220	unidentified	-1.51509	2.85817	0.000681163	2	572381897	572383072
HORVU.MOREX.r2.5HG0370270	unidentified	-1.51421	2.85642	0.00010752	5	120400358	120405447
HORVU.MOREX.r2.3HG0232630	D-glycerate 3-kinase, chloroplastic [Source:Projected from Arabidopsis thaliana (AT1G80380) UniProtKB/Swiss-Prot;Acc:Q944I4]	-1.51418	2.85637	0.00448184	3	408953943	408958483
HORVU.MOREX.r2.7HG0619900	unidentified	-1.5049	2.83805	0.00414502	7	567655978	567658983
HORVU.MOREX.r2HG0004810	unidentified	-1.5031	2.83451	0.000618075	1	7416805	7417319
HORVU.MOREX.r2.5HG0401150	unidentified	-1.50309	2.83448	0.0029952	5	420733831	420737429
HORVU.MOREX.r2.2HG0150900	unidentified	-1.49837	2.82523	0.0103289	2	523404006	523406151
HORVU.MOREX.r2.7HG0568550	unidentified	-1.49166	2.81211	0.000406676	7	193456978	193463598
HORVU.MOREX.r2.2HG0112010	Rieske [2Fe-2S] region domain containing protein [Source: Projected from Oryza sativa (Os07g0556200)]	-1.49119	2.81121	0.0117169	2	154646853	154647888
HORVU.MOREX.r2HG0046460	50S ribosomal protein L1, chloroplastic [Source:Projected from Arabidopsis thaliana (AT3G63490) UniProtKB/Swiss-Prot;Acc:Q9LY66]	-1.49101	2.81086	0.000617279	1	362490688	362493906
HORVU.MOREX.r2.2HG0160090	unidentified	-1.48831	2.80559	0.00686287	2	563360093	563362498
HORVU.MOREX.r2.5HG0373950	unidentified	-1.48751	2.80405	7.281e-05	5	174564985	174570319
HORVU.MOREX.r2.3HG0256020	unidentified	-1.48517	2.7995	0.00958887	3	527711123	527714954
HORVU.MOREX.r2.2HG0088630	unidentified	-1.48247	2.79427	0.00411539	2	18906640	18909396
HORVU.MOREX.r2HG0078550	unidentified	-1.48203	2.79341	0.00159518	0	79188603	79191616
HORVU.MOREX.r2.5HG0438890	unidentified	-1.47298	2.77595	0.00289578	5	521257108	521259063
HORVU.MOREX.r2.3HG0225300	unidentified	-1.46992	2.77006	0.0062377	3	343828439	343838872
HORVU.MOREX.r2.2HG0143150	unidentified	-1.46807	2.76652	0.00319567	2	476097410	476098229
HORVU.MOREX.r2.3HG0215060	Albino or Glassy Yellow 1 [Source:Projected from Arabidopsis thaliana (AT4G01800) UniProtKB/TrEMBL;Acc:F4JG57]	-1.46112	2.75323	0.00179331	3	215534022	215605120
HORVU.MOREX.r2.3HG0235250	unidentified	-1.46019	2.75146	0.00281282	3	428202625	428204169
HORVU.MOREX.r2.2HG0113790	unidentified	-1.45977	2.75064	0.00086404	2	171585463	171592585
HORVU.MOREX.r2.4HG0287030	unidentified	-1.45833	2.7479	0.0114626	4	42667569	42671875
HORVU.MOREX.r2.6HG0512500	Methionine aminopeptidase [Source:Projected from Arabidopsis thaliana (AT4G37040) UniProtKB/TrEMBL;Acc:A0A178UWL4]	-1.45471	2.74102	0.00958887	0	61237526	61241663
HORVU.MOREX.r2.3HG0201550	unidentified	-1.45275	2.73728	0.00984965	3	77979757	77980539
HORVU.MOREX.r2.2HG0097130	unidentified	-1.45257	2.73696	0.00861716	2	47190976	47198990
HORVU.MOREX.r2.5HG0436910	unidentified	-1.45072	2.73344	0.00536939	5	517105703	517108023
HORVU.MOREX.r2.6HG0448740	unidentified	-1.45003	2.73213	0.000618075	0	3162386	3164265
HORVU.MOREX.r2.3HG0225600	unidentified	-1.44972	2.73155	0.0116654	3	347671048	347674557
HORVU.MOREX.r2.7HG0587300	unidentified	-1.44849	2.72922	0.00400342	7	411265368	411266087
HORVU.MOREX.r2.6HG0500890	unidentified	-1.44052	2.71419	7.16928e-05	6	408614233	408617752
HORVU.MOREX.r2.6HG0459260	unidentified	-1.43842	2.71024	0.00361491	6	23164935	23168553
HORVU.MOREX.r2.4HG0278020	unidentified	-1.43139	2.69707	0.00143556	4	3462081	3464733
HORVU.MOREX.r2.5HG0380720	unidentified	-1.43089	2.69613	0.00157521	5	264876903	264879873
HORVU.MOREX.r2.6HG0458410	unidentified	-1.42712	2.6891	0.00873749	6	20822859	20832289
HORVU.MOREX.r2.5HG0412720	unidentified	-1.42558	2.68623	0.0112487	5	462382379	462383056
HORVU.MOREX.r2.4HG0323430	unidentified	-1.42352	2.68239	0.0119438	4	457239480	457242170
HORVU.MOREX.r2.3HG0220810	unidentified	-1.42186	2.6793	0.00114744	3	291746709	291750284
HORVU.MOREX.r2.3HG0189070	Probable zinc metalloprotease EGY2, chloroplastic [Source:Projected from Arabidopsis thaliana (AT5G05740) UniProtKB/Swiss-Prot;Acc:Q9FFK3]	-1.41059	2.65846	0.00172578	3	13978292	13982771
HORVU.MOREX.r2.7HG0612840	unidentified	-1.40993	2.65724	0.00827083	7	554187162	554187980
HORVU.MOREX.r2.6HG0489930	unidentified	-1.40594	2.64991	2.12758e-05	6	300385211	300386620
HORVU.MOREX.r2.5HG0380960	unidentified	-1.40346	2.64534	0.00682015	5	267647355	267648107
HORVU.MOREX.r2.3HG0205390	Protein PAM71, chloroplastic [Source:Projected from Arabidopsis thaliana (AT1G64150) UniProtKB/Swiss-Prot;Acc:Q94AX5]	-1.40131	2.64141	0.00258667	3	112491595	112496159
HORVU.MOREX.r2.2HG0153600	unidentified	-1.39935	2.63782	0.00351819	2	535360668	535362973
HORVU.MOREX.r2.3HG0195800	unidentified	-1.39815	2.63564	0.00838464	3	34754575	34756879
HORVU.MOREX.r2.2HG0106890	unidentified	-1.3976	2.63463	0.000366155	2	107231523	107237819
HORVU.MOREX.r2.7HG0539650	unidentified	-1.39205	2.62451	0.00484413	0	18083864	18087215
HORVU.MOREX.r2.7HG0547330	unidentified	-1.39007	2.62092	0.00549565	7	45791424	45794753
HORVU.MOREX.r2.4HG0279980	unidentified	-1.38995	2.6207	0.000865822	4	9631289	9633346
HORVU.MOREX.r2.2HG0095270	unidentified	-1.3883	2.6177	0.00873418	2	39272860	39277679
HORVU.MOREX.r2HG0059720	Uracil phosphoribosyltransferase, chloroplastic [Source:Projected from Arabidopsis thaliana (AT3G53900) UniProtKB/Swiss-Prot;Acc:Q9M336]	-1.38784	2.61687	0.00492294	1	428706911	428710164
HORVU.MOREX.r2.2HG0131580	unidentified	-1.38617	2.61383	5.12642e-05	2	381102095	381108468
HORVU.MOREX.r2.2HG0172450	unidentified	-1.38403	2.60996	0.00384558	2	594398556	594401956
HORVU.MOREX.r2HG0012450	Prolycopene isomerase, chloroplastic [Source:Projected from Arabidopsis thaliana (AT1G06820) UniProtKB/Swiss-Prot;Acc:Q9M9Y8]	-1.38355	2.6091	0.000683544	1	32230274	32235001
HORVU.MOREX.r2HG0043840	unidentified	-1.38214	2.60655	0.00228166	1	344002360	344004531
HORVU.MOREX.r2.2HG0157990	unidentified	-1.37653	2.59644	6.25521e-05	2	557471137	557478243
HORVU.MOREX.r2.7HG0542040	unidentified	-1.37476	2.59325	0.00340288	7	27234312	27239441
HORVU.MOREX.r2.5HG0407210	unidentified	-1.3746	2.59295	0.000165911	5	448846342	448848075
HORVU.MOREX.r2.5HG0374130	unidentified	-1.37445	2.59268	0.00536939	5	176841045	176842288
HORVU.MOREX.r2.7HG0559870	Trigger factor-like protein TIG, Chloroplastic [Source:Projected from Arabidopsis thaliana (AT5G55220) UniProtKB/Swiss-Prot;Acc:Q8S9L5]	-1.37272	2.58958	0.010747	7	122686217	122691160
HORVU.MOREX.r2.3HG0261180	unidentified	-1.37111	2.58669	8.31326e-08	3	544440331	544441701
HORVU.MOREX.r2.7HG0584980	unidentified	-1.37017	2.58501	0.00940667	7	396284744	396287401
HORVU.MOREX.r2.6HG0490870	Transcription termination factor MTERF5, chloroplastic [Source:Projected from Arabidopsis thaliana (AT4G14605) UniProtKB/Swiss-Prot;Acc:F4JVI3]	-1.36824	2.58156	0.0049954	6	308851366	308854744
HORVU.MOREX.r2.6HG0513490	Soluble inorganic pyrophosphatase 6, chloroplastic [Source:Projected from Arabidopsis thaliana (AT5G09650) UniProtKB/Swiss-Prot;Acc:Q9LXC9]	-1.36424	2.57441	0.0011287	6	482339610	482344722
HORVU.MOREX.r2.6HG0497600	unidentified	-1.36128	2.56913	0.00215136	6	375672329	375673075
HORVU.MOREX.r2.4HG0343480	50S ribosomal protein L5, chloroplastic [Source:Projected from Arabidopsis thaliana (AT4G01310) UniProtKB/Swiss-Prot;Acc:O04603]	-1.36051	2.56777	0.0118924	4	562730694	562731791
HORVU.MOREX.r2.5HG0430140	Probable zinc metalloprotease EGY1, chloroplastic [Source:Projected from Arabidopsis thaliana (AT5G35220) UniProtKB/Swiss-Prot;Acc:Q949Y5]	-1.35765	2.56268	0.00520498	5	502915881	502922940
HORVU.MOREX.r2.4HG0316950	30S ribosomal protein S1, chloroplastic [Source:Projected from Arabidopsis thaliana (AT5G30510) UniProtKB/Swiss-Prot;Acc:Q93VC7]	-1.35707	2.56165	0.00991021	4	396353179	396359005
HORVU.MOREX.r2.2HG0084620	Peptidyl-prolyl cis-trans isomerase FKBP19, chloroplastic [Source:Projected from Arabidopsis thaliana (AT5G13410) UniProtKB/Swiss-Prot;Acc:Q9LYR5]	-1.35524	2.55839	0.00980528	2	10856040	10860323
HORVU.MOREX.r2.6HG0511340	unidentified	-1.34709	2.54399	0.00086404	6	474162529	474164242
HORVU.MOREX.r2.3HG0267250	Protein COFACTOR ASSEMBLY OF COMPLEX C SUBUNIT B CCB1, chloroplastic [Source:Projected from Arabidopsis thaliana (AT3G26710) UniProtKB/Swiss-Prot;Acc:Q9LSE4]	-1.34509	2.54045	0.0117736	0	80075705	80077818
HORVU.MOREX.r2.3HG0244430	unidentified	-1.34433	2.53911	0.00748933	3	481776861	481778870
HORVU.MOREX.r2.5HG0428950	unidentified	-1.33948	2.5306	7.57948e-06	5	500403438	500406813
HORVU.MOREX.r2.7HG0570190	unidentified	-1.33591	2.52435	0.000461537	7	206271356	206273162
HORVU.MOREX.r2HG0005340	unidentified	-1.3358	2.52415	0.00249969	1	8265802	8272077
HORVU.MOREX.r2.6HG0500000	unidentified	-1.3337	2.52049	0.000492157	6	398167105	398179902
HORVU.MOREX.r2.2HG0125000	Protein MET1, chloroplastic [Source:Projected from Arabidopsis thaliana (AT1G55480) UniProtKB/Swiss-Prot;Acc:Q94BS2]	-1.3328	2.51891	0.000124907	2	316714052	316724763
HORVU.MOREX.r2.7HG0549030	unidentified	-1.33239	2.51819	0.00180058	7	51739528	51743670
HORVU.MOREX.r2.3HG0196630	unidentified	-1.3276	2.50986	0.011225	3	41311636	41315278
HORVU.MOREX.r2.5HG0405610	unidentified	-1.32721	2.50917	0.00647142	5	443226994	443230543
HORVU.MOREX.r2HG0038250	unidentified	-1.32297	2.5018	0.00627206	1	298926860	298927988
HORVU.MOREX.r2.2HG0163580	unidentified	-1.32194	2.50002	0.00410937	2	573261874	573287128
HORVU.MOREX.r2.6HG0473830	unidentified	-1.32091	2.49823	0.0100254	6	114824455	114829451
HORVU.MOREX.r2HG0051610	Probable transmembrane GTPase FZO-like, chloroplastic [Source:Projected from Arabidopsis thaliana (AT1G03160) UniProtKB/Swiss-Prot;Acc:Q1KPV0]	-1.31933	2.4955	0.00582439	1	394547129	394557263
HORVU.MOREX.r2.7HG0551060	kinesin like protein for actin based chloroplast movement 2 [Source:Projected from Arabidopsis thaliana (AT5G65460) TAIR;Acc:AT5G65460]	-1.31879	2.49457	0.00213819	7	63947979	63967179
HORVU.MOREX.r2.3HG0239120	Nucleotidylyl transferase superfamily protein [Source:Projected from Arabidopsis thaliana (AT2G25840) UniProtKB/TrEMBL;Acc:F4ISP4]	-1.31818	2.49351	0.00628727	3	452794384	452798877
HORVU.MOREX.r2HG0055750	unidentified	-1.31813	2.49342	0.0018606	1	414203255	414206608
HORVU.MOREX.r2.4HG0321040	unidentified	-1.31614	2.49	0.0049578	4	437619664	437626470
HORVU.MOREX.r2.7HG0606170	Copper transport protein CCH [Source:Projected from Arabidopsis thaliana (AT3G56240) UniProtKB/Swiss-Prot;Acc:O82089]	-1.31587	2.48952	0.00111412	7	535374543	535375100
HORVU.MOREX.r2HG0042830	unidentified	-1.31473	2.48756	0.00520498	1	337331572	337335436
HORVU.MOREX.r2.5HG0400010	unidentified	-1.31458	2.4873	0.00785219	5	413443902	413446697
HORVU.MOREX.r2HG0074710	unidentified	-1.31435	2.48691	0.00129074	1	466239058	466242119
HORVU.MOREX.r2.4HG0277200	unidentified	-1.31225	2.48328	0.0005869	4	1561469	1561771
HORVU.MOREX.r2.5HG0413340	unidentified	-1.3061	2.47272	0.0100254	5	464283862	464287440
HORVU.MOREX.r2.4HG0281710	unidentified	-1.30447	2.46994	1.65341e-06	4	15027038	15032888
HORVU.MOREX.r2.4HG0290110	unidentified	-1.30227	2.46616	0.00204013	4	70717870	70720235
HORVU.MOREX.r2.3HG0220470	unidentified	-1.30095	2.46391	0.000993663	3	285784834	285820089
HORVU.MOREX.r2.3HG0185980	unidentified	-1.29621	2.45583	0.0105436	3	8273553	8275748
HORVU.MOREX.r2.2HG0110000	unidentified	-1.2941	2.45223	0.00823058	2	137646121	137650127
HORVU.MOREX.r2.2HG0111730	unidentified	-1.29324	2.45077	0.00133992	2	150000013	150004302
HORVU.MOREX.r2.7HG0543180	Starch synthase, chloroplastic/amyloplastic (Fragment) [Source:Projected from Arabidopsis thaliana (AT5G24300) UniProtKB/TrEMBL;Acc:W8QN76]	-1.29063	2.44635	0.0116263	7	30623272	30629809
HORVU.MOREX.r2.7HG0561540	unidentified	-1.28849	2.44271	0.00752457	7	135548649	135552157
HORVU.MOREX.r2.3HG0181430	unidentified	-1.28539	2.43747	0.00484185	3	348578	351829
HORVU.MOREX.r2.5HG0378970	unidentified	-1.28447	2.43592	0.0109431	5	241400306	241401919
HORVU.MOREX.r2HG0070170	unidentified	-1.28123	2.43046	7.17267e-05	1	457689816	457695454
HORVU.MOREX.r2.3HG0191610	Emb2738 [Source:Projected from Arabidopsis thaliana (AT3G12080) UniProtKB/TrEMBL;Acc:A0A384LJ95]	-1.28016	2.42865	0.00328027	3	19510087	19514361
HORVU.MOREX.r2.2HG0144030	unidentified	-1.27911	2.42689	0.00256732	2	484056810	484060232
HORVU.MOREX.r2HG0074840	unidentified	-1.27873	2.42625	0.000915305	1	466620774	466624939
HORVU.MOREX.r2.3HG0236320	Alpha-amylase 3, chloroplastic [Source:Projected from Arabidopsis thaliana (AT1G69830) UniProtKB/Swiss-Prot;Acc:Q94A41]	-1.27777	2.42465	0.00697734	3	435457089	435469961
HORVU.MOREX.r2HG0034220	unidentified	-1.27514	2.42021	0.00691778	1	265676431	265691209
HORVU.MOREX.r2.2HG0115420	unidentified	-1.2706	2.41262	0.00368396	2	183947869	183948476
HORVU.MOREX.r2HG0043780	Carotene epsilon-monooxygenase, chloroplastic [Source:Projected from Arabidopsis thaliana (AT3G53130) UniProtKB/Swiss-Prot;Acc:Q6TBX7]	-1.2691	2.41011	0.00020532	1	343247016	343253241
HORVU.MOREX.r2.2HG0088320	unidentified	-1.26891	2.4098	0.00836308	2	18394728	18399897
HORVU.MOREX.r2.7HG0553080	unidentified	-1.26888	2.40975	0.000620149	7	78584432	78591263
HORVU.MOREX.r2.3HG0242010	Clp protease adapter protein ClpF, chloroplastic [Source:Projected from Arabidopsis thaliana (AT2G03390) UniProtKB/Swiss-Prot;Acc:Q67Y99]	-1.26739	2.40726	0.0110264	3	470716126	470719602
HORVU.MOREX.r2.7HG0603930	unidentified	-1.26574	2.4045	0.00699678	7	526490442	526491443
HORVU.MOREX.r2HG0057650	unidentified	-1.26526	2.40371	0.00320218	1	421622373	421623262
HORVU.MOREX.r2.3HG0220000	unidentified	-1.25883	2.39301	0.00441299	3	280637056	280638164
HORVU.MOREX.r2.7HG0548250	unidentified	-1.25718	2.39028	0.0116654	7	49112742	49118346
HORVU.MOREX.r2.6HG0492270	unidentified	-1.25568	2.3878	0.00306306	6	326906088	326909428
HORVU.MOREX.r2.5HG0350780	unidentified	-1.25171	2.38123	0.0005869	0	8615641	8619252
HORVU.MOREX.r2HG0035810	unidentified	-1.24991	2.37826	0.00219529	1	279584558	279593152
HORVU.MOREX.r2.2HG0087060	unidentified	-1.24609	2.37197	0.000452249	2	16512365	16514682
HORVU.MOREX.r2HG0056980	Acetyltransferase NSI [Source:Projected from Arabidopsis thaliana (AT1G32070) UniProtKB/Swiss-Prot;Acc:Q7X9V3]	-1.24555	2.37109	0.0018364	1	418754194	418757508
HORVU.MOREX.r2.4HG0294400	unidentified	-1.24491	2.37003	0.000155349	4	107596601	107602941
HORVU.MOREX.r2.4HG0283210	unidentified	-1.24318	2.3672	0.00561495	4	21091241	21092822
HORVU.MOREX.r2.3HG0191640	unidentified	-1.24022	2.36235	0.00311363	3	19569691	19572891
HORVU.MOREX.r2.4HG0331230	unidentified	-1.23945	2.36109	0.002014	4	519196630	519198753
HORVU.MOREX.r2.3HG0268300	unidentified	-1.23902	2.36038	3.27202e-05	3	558893452	558895870
HORVU.MOREX.r2.5HG0384070	unidentified	-1.23886	2.36013	0.000915305	5	297883911	297885592
HORVU.MOREX.r2.6HG0454100	Protein LOW PSII ACCUMULATION 3, chloroplastic [Source:Projected from Arabidopsis thaliana (AT1G73060) UniProtKB/Swiss-Prot;Acc:Q8H0W0]	-1.2375	2.3579	0.00239922	6	10900486	10905052
HORVU.MOREX.r2HG0036000	Protein TIC110, chloroplastic [Source:Projected from Arabidopsis thaliana (AT1G06950) UniProtKB/Swiss-Prot;Acc:Q8LPR9]	-1.23074	2.34687	0.00202135	1	281696397	281706008
HORVU.MOREX.r2.6HG0486090	Protein ORANGE-LIKE, chloroplastic [Source:Projected from Arabidopsis thaliana (AT5G06130) UniProtKB/Swiss-Prot;Acc:Q8VYD8]	-1.22831	2.34292	0.00476242	6	250805654	250807773
HORVU.MOREX.r2HG0064170	unidentified	-1.22729	2.34126	0.0116035	1	445217920	445219589
HORVU.MOREX.r2.6HG0522760	unidentified	-1.2234	2.33497	0.00783359	6	508861988	508870961
HORVU.MOREX.r2.3HG0245440	unidentified	-1.21835	2.32681	0.00246097	3	486844126	486849960
HORVU.MOREX.r2HG0037500	unidentified	-1.21676	2.32425	0.0010545	1	292051737	292057299
HORVU.MOREX.r2.2HG0104420	unidentified	-1.21673	2.3242	0.00492294	2	90239415	90243592
HORVU.MOREX.r2.4HG0288200	unidentified	-1.2154	2.32206	0.0031087	4	51742673	51751042
HORVU.MOREX.r2HG0050540	unidentified	-1.20975	2.31297	0.00213948	1	388522982	388526590
HORVU.MOREX.r2.2HG0108360	5-formyltetrahydrofolate cyclo-ligase, mitochondrial [Source:Projected from Arabidopsis thaliana (AT5G13050) UniProtKB/Swiss-Prot;Acc:Q8L539]	-1.20889	2.31159	0.0116654	2	122963655	122969815
HORVU.MOREX.r2.7HG0611660	HISTIDINE TRIAD NUCLEOTIDE-BINDING 2 [Source:Projected from Arabidopsis thaliana (AT1G31160) UniProtKB/TrEMBL;Acc:Q8GYJ9]	-1.20796	2.31011	0.00271897	7	551807740	551809660
HORVU.MOREX.r2.6HG0471140	unidentified	-1.20796	2.3101	0.00818685	6	93728431	93731060
HORVU.MOREX.r2.7HG0544830	unidentified	-1.20674	2.30815	0.00782498	7	35865796	35867743
HORVU.MOREX.r2.2HG0166330	unidentified	-1.20535	2.30593	0.000153756	2	578765511	578768590
HORVU.MOREX.r2.2HG0130440	unidentified	-1.20359	2.30311	0.00327219	2	366455772	366468798
HORVU.MOREX.r2.7HG0585740	Adenylate kinase 2, chloroplastic [Source:Projected from Arabidopsis thaliana (AT5G47840) UniProtKB/Swiss-Prot;Acc:Q9FIJ7]	-1.20152	2.29981	0.00299904	7	401468651	401472410
HORVU.MOREX.r2.5HG0401000	unidentified	-1.20008	2.29753	0.00154063	5	420203017	420218832
HORVU.MOREX.r2HG0046450	unidentified	-1.19839	2.29483	1.65341e-06	1	362158601	362165457
HORVU.MOREX.r2.5HG0381820	Cytochrome c biogenesis protein family [Source:Projected from Arabidopsis thaliana (AT5G54290) UniProtKB/TrEMBL;Acc:F4K0A8]	-1.19658	2.29196	0.000239757	5	278194345	278199180
HORVU.MOREX.r2.4HG0299290	unidentified	-1.19131	2.2836	0.000224034	4	153613599	153617894
HORVU.MOREX.r2.7HG0615620	unidentified	-1.19126	2.28352	0.0101527	7	560856632	560859306
HORVU.MOREX.r2.4HG0327900	unidentified	-1.19022	2.28188	0.00869897	4	493830853	493839536
HORVU.MOREX.r2.4HG0281070	unidentified	-1.18693	2.27668	0.00100161	4	12826766	12827832
HORVU.MOREX.r2.7HG0567960	unidentified	-1.18649	2.27598	0.00703526	7	188011711	188015116
HORVU.MOREX.r2.3HG0268930	unidentified	-1.18514	2.27386	0.00767465	3	560292307	560298587
HORVU.MOREX.r2.4HG0284080	unidentified	-1.18017	2.26603	0.00632768	4	24218379	24221673
HORVU.MOREX.r2.3HG0267240	unidentified	-1.17778	2.26228	0.0054743	0	80072078	80073067
HORVU.MOREX.r2.5HG0349630	unidentified	-1.17508	2.25806	0.00657023	5	1422068	1424738
HORVU.MOREX.r2.3HG0192610	unidentified	-1.17398	2.25633	0.00423736	3	23041253	23041564
HORVU.MOREX.r2.3HG0207530	unidentified	-1.1739	2.25621	0.00628727	3	135182183	135184736
HORVU.MOREX.r2.4HG0341290	unidentified	-1.16209	2.23781	0.000523097	4	556684709	556687111
HORVU.MOREX.r2.7HG0574050	unidentified	-1.15859	2.23239	0.00876629	7	251945472	251958782
HORVU.MOREX.r2.6HG0469900	unidentified	-1.15715	2.23016	0.00294246	6	86095839	86099437
HORVU.MOREX.r2.7HG0564230	unidentified	-1.15476	2.22647	0.000148813	7	157139001	157140848
HORVU.MOREX.r2.4HG0281210	unidentified	-1.15372	2.22487	0.00443411	4	13360431	13364430
HORVU.MOREX.r2.7HG0580970	unidentified	-1.15127	2.2211	0.00832894	7	352664869	352668213
HORVU.MOREX.r2.2HG0171180	unidentified	-1.15031	2.21961	0.00254778	2	590965879	590969852
HORVU.MOREX.r2.7HG0533900	unidentified	-1.14546	2.21217	0.00875137	7	11037818	11041052
HORVU.MOREX.r2.4HG0289200	unidentified	-1.14373	2.20952	0.0091054	4	60827891	60829490
HORVU.MOREX.r2.3HG0241030	unidentified	-1.14131	2.20581	3.36003e-05	3	466592903	466594459
HORVU.MOREX.r2.2HG0095580	unidentified	-1.13559	2.19708	0.0090976	2	40568477	40570193
HORVU.MOREX.r2.6HG0490690	unidentified	-1.13153	2.1909	0.00403553	6	307601416	307603804
HORVU.MOREX.r2.3HG0221990	unidentified	-1.12996	2.18853	0.00544402	3	306395901	306399818
HORVU.MOREX.r2.6HG0456890	unidentified	-1.12841	2.18618	0.0108226	6	17131288	17134319
HORVU.MOREX.r2HG0061800	unidentified	-1.12835	2.18608	0.00938496	1	438703881	438705489
HORVU.MOREX.r2.2HG0145520	unidentified	-1.12732	2.18452	0.0049954	2	495132375	495133309
HORVU.MOREX.r2.3HG0185070	At1g32500 [Source:Projected from Arabidopsis thaliana (AT1G32500) UniProtKB/TrEMBL;Acc:Q058Q9]	-1.1211	2.17513	0.0051036	3	6747326	6751410
HORVU.MOREX.r2.4HG0281250	unidentified	-1.11969	2.173	0.00159518	4	13549869	13556719
HORVU.MOREX.r2.2HG0097620	unidentified	-1.11832	2.17095	0.0109341	2	49115892	49133718
HORVU.MOREX.r2HG0009930	unidentified	-1.11755	2.16978	0.00490981	0	23402180	23403424
HORVU.MOREX.r2.6HG0520460	unidentified	-1.10836	2.15601	0.00783359	6	502371676	502373246
HORVU.MOREX.r2.3HG0210630	unidentified	-1.10449	2.15023	0.00853638	3	164016835	164024992
HORVU.MOREX.r2.6HG0494050	unidentified	-1.09723	2.13943	0.00317424	6	347448220	347464022
HORVU.MOREX.r2.2HG0094710	unidentified	-1.09647	2.13831	0.00624556	2	37307109	37308466
HORVU.MOREX.r2.2HG0167220	GTP cyclohydrolase 1 [Source:Projected from Arabidopsis thaliana (AT3G07270) UniProtKB/Swiss-Prot;Acc:Q9SFV7]	-1.09391	2.13451	0.00760364	2	580701697	580705528
HORVU.MOREX.r2.7HG0589330	unidentified	-1.09025	2.1291	0.00474512	7	428684681	428687333
HORVU.MOREX.r2.4HG0293280	unidentified	-1.08746	2.12499	0.0114205	4	99248485	99262709
HORVU.MOREX.r2.3HG0200280	unidentified	-1.08672	2.12391	0.0092869	3	68661953	68664977
HORVU.MOREX.r2.4HG0329340	unidentified	-1.08645	2.12351	0.0110264	0	52620650	52623124
HORVU.MOREX.r2.5HG0437180	unidentified	-1.08445	2.12057	0.00685957	5	517639648	517667704
HORVU.MOREX.r2.7HG0596940	unidentified	-1.0843	2.12035	0.00631663	7	487250506	487251705
HORVU.MOREX.r2HG0003050	unidentified	-1.08336	2.11896	0.00992931	0	7234379	7238916
HORVU.MOREX.r2.6HG0514480	unidentified	-1.08165	2.11646	0.00940667	6	486457385	486471450
HORVU.MOREX.r2.7HG0578430	unidentified	-1.08162	2.11642	1.23033e-06	7	323212532	323243660
HORVU.MOREX.r2.7HG0543580	unidentified	-1.07639	2.10875	0.00582812	7	32064813	32068345
HORVU.MOREX.r2HG0012760	unidentified	-1.07087	2.1007	0.00718869	1	34813272	34815399
HORVU.MOREX.r2.2HG0131180	unidentified	-1.07013	2.09962	0.0103709	2	375894655	375897506
HORVU.MOREX.r2.4HG0313830	Divinyl chlorophyllide a 8-vinyl-reductase, chloroplastic [Source:Projected from Arabidopsis thaliana (AT5G18660) UniProtKB/Swiss-Prot;Acc:Q1H537]	-1.06418	2.09098	1.08565e-06	4	358630659	358631855
HORVU.MOREX.r2.7HG0527400	unidentified	-1.06034	2.08542	0.00818769	7	52500	72659
HORVU.MOREX.r2.5HG0393760	unidentified	-1.05635	2.07966	0.00218359	5	375621767	375624737
HORVU.MOREX.r2HG0023270	unidentified	-1.04532	2.06382	0.00253188	1	120353024	120359003
HORVU.MOREX.r2.7HG0591580	unidentified	-1.04317	2.06076	0.0118924	7	447571038	447576613
HORVU.MOREX.r2.7HG0602090	unidentified	-1.04132	2.05811	0.00289424	7	519065145	519066188
HORVU.MOREX.r2.5HG0442740	unidentified	-1.03784	2.05316	0.00101659	5	529783848	529794798
HORVU.MOREX.r2.2HG0091560	unidentified	-1.0361	2.05067	0.000926281	2	26671441	26672301
HORVU.MOREX.r2HG0046680	7-hydroxymethyl chlorophyll a reductase, chloroplastic [Source:Projected from Arabidopsis thaliana (AT1G04620) UniProtKB/Swiss-Prot;Acc:Q8GS60]	-1.03302	2.0463	0.00751035	1	364196599	364200267
HORVU.MOREX.r2HG0021280	unidentified	-1.02806	2.03928	0.00339571	1	101352945	101359459
HORVU.MOREX.r2.7HG0590520	unidentified	-1.01847	2.02577	0.000183279	7	438800652	438802064
HORVU.MOREX.r2HG0037040	unidentified	-1.0132	2.01839	0.00481958	1	287621973	287625926
HORVU.MOREX.r2.2HG0140960	Cpn60beta4 [Source:Projected from Arabidopsis thaliana (AT1G26230) UniProtKB/TrEMBL;Acc:A0A178WH16]	-1.01278	2.0178	0.00466021	2	460345801	460354860
HORVU.MOREX.r2.7HG0587440	unidentified	-1.00865	2.01203	0.00702452	7	412497690	412509506
HORVU.MOREX.r2.5HG0401370	[Fructose-bisphosphate aldolase]-lysine N-methyltransferase, chloroplastic [Source:Projected from Arabidopsis thaliana (AT1G14030) UniProtKB/Swiss-Prot;Acc:Q9XI84]	-1.00719	2.00999	0.0046153	5	422232832	422234969
HORVU.MOREX.r2.5HG0440080	unidentified	-1.00055	2.00076	0.00474512	5	523804300	523807476
HORVU.MOREX.r2.7HG0578510	unidentified	-0.999813	1.99974	0.000508833	7	323174253	323176740
HORVU.MOREX.r2.7HG0543330	unidentified	-0.997207	1.99613	0.0114965	7	31041885	31047334
HORVU.MOREX.r2.5HG0400500	unidentified	-0.990427	1.98677	0.000813843	5	415974264	415975911
HORVU.MOREX.r2.5HG0370490	unidentified	-0.987172	1.9823	0.0051036	5	122458128	122499762
HORVU.MOREX.r2.5HG0441350	unidentified	-0.987038	1.98211	0.00784927	5	528015165	528022466
HORVU.MOREX.r2.5HG0385760	unidentified	-0.9863	1.9811	0.000926281	5	310230803	310232014
HORVU.MOREX.r2.7HG0561870	unidentified	-0.98494	1.97923	0.000717873	7	138253323	138257189
HORVU.MOREX.r2.7HG0592300	unidentified	-0.984243	1.97828	0.00152565	7	453227419	453230730
HORVU.MOREX.r2.6HG0505700	unidentified	-0.98345	1.97719	0.00320218	6	443187996	443189385
HORVU.MOREX.r2.3HG0183340	unidentified	-0.982884	1.97641	0.00271897	3	2815139	2818358
HORVU.MOREX.r2.6HG0519310	unidentified	-0.980023	1.9725	0.00783359	6	500124858	500129216
HORVU.MOREX.r2.3HG0261390	unidentified	-0.979294	1.9715	0.00012221	3	544861933	544865500
HORVU.MOREX.r2.6HG0457250	unidentified	-0.978977	1.97107	0.0091054	6	17566390	17571701
HORVU.MOREX.r2.5HG0356300	unidentified	-0.978934	1.97101	0.00131623	5	18491908	18494994
HORVU.MOREX.r2.4HG0340920	unidentified	-0.978502	1.97042	0.00770215	4	555568299	555573493
HORVU.MOREX.r2.4HG0278670	Phosphomethylpyrimidine synthase, chloroplastic [Source:Projected from Arabidopsis thaliana (AT2G29630) UniProtKB/Swiss-Prot;Acc:O82392]	-0.971876	1.96139	0.00191986	4	5220488	5224944
HORVU.MOREX.r2HG0026120	Ferrochelatase [Source:Projected from Arabidopsis thaliana (AT2G30390) UniProtKB/TrEMBL;Acc:F4IMT3]	-0.971505	1.96089	0.00940667	1	156998341	157016808
HORVU.MOREX.r2.5HG0402550	unidentified	-0.970884	1.96004	0.000172603	5	428394195	428398355
HORVU.MOREX.r2.5HG0423570	unidentified	-0.967588	1.95557	0.00333527	5	487622530	487624053
HORVU.MOREX.r2.2HG0096620	unidentified	-0.966015	1.95344	0.00372453	2	45444854	45446087
HORVU.MOREX.r2.2HG0147110	unidentified	-0.964456	1.95133	0.00992931	2	504311663	504313102
HORVU.MOREX.r2.2HG0091710	Pentatricopeptide repeat-containing protein At5g27270 [Source:Projected from Arabidopsis thaliana (AT5G27270) UniProtKB/Swiss-Prot;Acc:O04647]	-0.956619	1.94076	0.00832894	2	27313646	27317455
HORVU.MOREX.r2.3HG0189030	Protein root UVB sensitive 5 [Source:Projected from Arabidopsis thaliana (AT5G01510) UniProtKB/Swiss-Prot;Acc:B6IDH3]	-0.95635	1.94039	0.00823058	3	14103895	14107734
HORVU.MOREX.r2.5HG0401870	unidentified	-0.949182	1.93078	0.000203694	5	424413071	424417215
HORVU.MOREX.r2.4HG0332740	unidentified	-0.936291	1.9136	0.00699678	4	524934175	524938445
HORVU.MOREX.r2HG0026080	unidentified	-0.936043	1.91327	0.00203523	1	155623016	155678120
HORVU.MOREX.r2.2HG0153610	unidentified	-0.935236	1.9122	0.0102286	2	535365538	535369037
HORVU.MOREX.r2.2HG0090180	unidentified	-0.929326	1.90439	3.50241e-06	2	21110765	21112408
HORVU.MOREX.r2.6HG0461550	unidentified	-0.928974	1.90392	0.00527004	6	33159767	33162254
HORVU.MOREX.r2.4HG0284360	unidentified	-0.927757	1.90232	0.00997315	4	25518293	25521571
HORVU.MOREX.r2HG0075200	unidentified	-0.921224	1.89372	0.00156067	1	467077993	467081565
HORVU.MOREX.r2HG0045560	unidentified	-0.92082	1.89319	0.000359386	1	355562734	355564765
HORVU.MOREX.r2HG0062030	unidentified	-0.917204	1.88845	0.00112425	1	439494604	439496454
HORVU.MOREX.r2.6HG0503070	unidentified	-0.915002	1.88557	6.03192e-06	6	425939907	425942609
HORVU.MOREX.r2.5HG0373340	Translocase of chloroplast 90, chloroplastic [Source:Projected from Arabidopsis thaliana (AT5G20300) UniProtKB/Swiss-Prot;Acc:Q6S5G3]	-0.911537	1.88105	0.00923002	5	160051882	160054716
HORVU.MOREX.r2.6HG0485460	unidentified	-0.909916	1.87894	0.00157491	6	241384217	241384477
HORVU.MOREX.r2.2HG0176070	Protein DJ-1 homolog D [Source:Projected from Arabidopsis thaliana (AT3G02720) UniProtKB/Swiss-Prot;Acc:Q9M8R4]	-0.904542	1.87195	0.00410937	2	602322710	602326499
HORVU.MOREX.r2.2HG0142080	Zeaxanthin epoxidase, chloroplastic [Source:Projected from Arabidopsis thaliana (AT5G67030) UniProtKB/Swiss-Prot;Acc:Q9FGC7]	-0.90146	1.86796	0.00527004	2	468664921	468670545
HORVU.MOREX.r2.3HG0224920	unidentified	-0.901404	1.86788	0.0110919	3	337783008	337786952
HORVU.MOREX.r2.5HG0388480	unidentified	-0.895462	1.86021	0.0110919	5	334276171	334285273
HORVU.MOREX.r2.7HG0574300	Similar to TaWIN2 [Source: Projected from Oryza sativa (Os08g0480800)]	-0.889149	1.85208	0.000124907	7	256584113	256599308
HORVU.MOREX.r2.5HG0377370	sirtuin 2 [Source:Projected from Arabidopsis thaliana (AT5G09230) TAIR;Acc:AT5G09230]	-0.886936	1.84924	0.0116654	5	223116644	223121631
HORVU.MOREX.r2.6HG0511270	Peptidyl-prolyl cis-trans isomerase FKBP12 [Source:Projected from Arabidopsis thaliana (AT5G64350) UniProtKB/Swiss-Prot;Acc:Q8LGG0]	-0.886081	1.84815	0.00649323	6	474023708	474028333
HORVU.MOREX.r2HG0016580	unidentified	-0.875916	1.83517	0.0115911	1	61776443	61779748
HORVU.MOREX.r2.7HG0611310	unidentified	-0.873703	1.83236	0.00832894	7	551241815	551244539
HORVU.MOREX.r2.5HG0377750	Histone deacetylase [Source:Projected from Arabidopsis thaliana (AT4G33470) UniProtKB/TrEMBL;Acc:A0A178V1U6]	-0.871767	1.8299	0.00903245	5	226688867	226715819
HORVU.MOREX.r2HG0016590	unidentified	-0.869181	1.82663	0.00834227	1	61779946	61781118
HORVU.MOREX.r2.7HG0559210	unidentified	-0.868294	1.8255	0.00533606	7	117022557	117032394
HORVU.MOREX.r2HG0026490	unidentified	-0.866114	1.82275	0.00752457	1	162786947	162792324
HORVU.MOREX.r2.6HG0500860	2-C-methyl-D-erythritol 2,4-cyclodiphosphate synthase, chloroplastic [Source:Projected from Arabidopsis thaliana (AT1G63970) UniProtKB/Swiss-Prot;Acc:Q9CAK8]	-0.854137	1.80768	5.3475e-05	6	408230995	408232928
HORVU.MOREX.r2.4HG0300210	unidentified	-0.85386	1.80733	0.00934793	4	164486203	164512744
HORVU.MOREX.r2.6HG0518400	Aspartate aminotransferase [Source:Projected from Arabidopsis thaliana (AT4G31990) UniProtKB/TrEMBL;Acc:B9DG21]	-0.841558	1.79198	0.00474938	6	498026366	498030492
HORVU.MOREX.r2.5HG0363360	Nucleobase-ascorbate transporter 3 [Source:Projected from Arabidopsis thaliana (AT2G26510) UniProtKB/Swiss-Prot;Acc:Q8GZD4]	-0.838958	1.78876	0.0118223	5	55926950	55933502
HORVU.MOREX.r2.6HG0483210	unidentified	-0.835043	1.78391	0.0118924	6	210622285	210625857
HORVU.MOREX.r2.4HG0286960	unidentified	-0.834879	1.78371	0.00832894	4	41908851	41912939
HORVU.MOREX.r2.7HG0577820	unidentified	-0.832054	1.78022	0.0103388	7	313220594	313227906
HORVU.MOREX.r2.5HG0414030	unidentified	-0.802781	1.74446	0.00278267	5	466799862	466809233
HORVU.MOREX.r2.7HG0617450	unidentified	-0.784958	1.72304	0.00250787	7	563801293	563803985
HORVU.MOREX.r2.2HG0168420	unidentified	-0.784859	1.72292	0.00490667	2	583522171	583527261
HORVU.MOREX.r2HG0039290	Pyridoxal reductase, chloroplastic [Source:Projected from Arabidopsis thaliana (AT5G53580) UniProtKB/Swiss-Prot;Acc:Q56Y42]	-0.7757	1.71202	0.00802865	1	309838601	309850177
HORVU.MOREX.r2HG0044190	unidentified	-0.765628	1.70011	0.000310213	1	346632481	346638878
HORVU.MOREX.r2.6HG0503730	unidentified	-0.764086	1.69829	0.00832894	6	429507444	429510595
HORVU.MOREX.r2.5HG0412980	unidentified	-0.758995	1.69231	0.00389007	5	463594905	463596345
HORVU.MOREX.r2.4HG0300330	unidentified	-0.758187	1.69136	0.00259139	4	166212689	166246833
HORVU.MOREX.r2.6HG0495060	unidentified	-0.75534	1.68803	0.00998059	6	336369894	336370796
HORVU.MOREX.r2.6HG0475080	unidentified	-0.751376	1.6834	0.00144564	6	126561285	126565146
HORVU.MOREX.r2HG0033530	unidentified	-0.741739	1.67219	0.00843226	1	256306123	256308726
HORVU.MOREX.r2.7HG0587990	unidentified	-0.739959	1.67013	0.00525297	7	417469119	417474071
HORVU.MOREX.r2.5HG0349440	unidentified	-0.710614	1.6365	0.0116654	5	191354	198862
HORVU.MOREX.r2.5HG0369760	unidentified	-0.682531	1.60495	0.0106479	5	114261032	114264781
HORVU.MOREX.r2.7HG0585580	unidentified	-0.643504	1.56212	0.00624556	7	399721040	399723809
HORVU.MOREX.r2HG0050740	unidentified	-0.64149	1.55994	0.000758973	1	389162266	389165137
HORVU.MOREX.r2.5HG0414190	Lon protease homolog 2, peroxisomal [Source:Projected from Arabidopsis thaliana (AT5G47040) UniProtKB/Swiss-Prot;Acc:O64948]	-0.61618	1.53281	0.00713757	5	466986480	466994223
HORVU.MOREX.r2.6HG0481460	unidentified	-0.550359	1.46445	0.00840426	6	188532243	188560478

## Sheet: Table S4
Table S4. Upregulated genes, recovery phase (padj<0.01)
Ensembl_gene_id	description	log2 fold change	fold change	padj	chromo-some	start position	end position
HORVU.MOREX.r2.5HG0428280	Leguminosin group485 secreted peptide	33.9536	1.66367e+10	5.44039e-10	5	499513457	499514149
HORVU.MOREX.r2.5HG0406650	Nucleolar-like protein	7.58797	192.401	0.00244309	5	446310728	446313870
HORVU.MOREX.r2.7HG0563500	Fasciclin-like arabinogalactan protein	7.11109	138.246	0.000273126	7	150528219	150529019
HORVU.MOREX.r2HG0002090	Arginine decarboxylase	6.72938	106.107	0.00388827	1	2154352	2156169
HORVU.MOREX.r2.7HG0604490	Xyloglucan endotransglucosylase/hydrolase	6.24879	76.0457	0.00335678	7	529317709	529318797
HORVU.MOREX.r2.2HG0083580	Cytochrome P450	5.56646	47.3884	0.00929491	2	8915761	8918192
HORVU.MOREX.r2.4HG0340230	translation initiation factor	5.54184	46.5864	0.00111484	4	553163481	553164536
HORVU.MOREX.r2.2HG0179370	Cytochrome P450	5.51369	45.6864	0.0104893	2	608580065	608581757
HORVU.MOREX.r2.7HG0579230	MLG (mixed-linkage glucan) synthase, Biosynthesis of MLG (cell wall polysaccharide [Source: Projected from Oryza sativa (Os08g0160500)]/Cellulose synthase-like protein	5.33227	40.2877	0.000632477	7	333596872	333602011
HORVU.MOREX.r2HG0072930	Thiamine-phosphate synthase	5.05015	33.1319	6.7319e-15	1	462245003	462247718
HORVU.MOREX.r2.6HG0519350	Heparanase	5.04904	33.1065	0.000220551	6	500174216	500178065
HORVU.MOREX.r2.2HG0141350	3-oxoacyl-[acyl-carrier-protein] synthase	4.85748	28.9899	4.44643e-08	2	464594073	464597422
HORVU.MOREX.r2.3HG0183950	Glycosyltransferase	4.81305	28.1108	0.00248643	3	4376405	4379468
HORVU.MOREX.r2.5HG0355750	Bidirectional sugar transporter SWEET	4.80304	27.9164	3.53141e-05	5	16432247	16435714
HORVU.MOREX.r2.7HG0558300	Glycosyltransferase	4.7778	27.4323	0.0044306	7	112402702	112404120
HORVU.MOREX.r2.5HG0349900	Receptor-like protein kinase	4.66643	25.3943	2.35075e-05	5	2128967	2132488
HORVU.MOREX.r2.6HG0516480	F-box protein SKIP8	4.52345	22.9982	1.50244e-13	6	492219365	492220882
HORVU.MOREX.r2.4HG0318550	MYB transcription factor	4.43585	21.6433	0.00541022	4	413095889	413100169
HORVU.MOREX.r2.6HG0502520	4-coumarate:coenzyme A ligase, Flavonoid biosynthesi [Source: Projected from Oryza sativa (Os02g0697400)]	4.38796	20.9367	0.00794144	6	420888063	420890467
HORVU.MOREX.r2.7HG0594280	Beta-galactosidase	4.32949	20.1051	0.00672475	7	465250823	465254310
HORVU.MOREX.r2.4HG0325040	Solute carrier family 40 protein	4.32782	20.0818	1.60477e-07	4	470658382	470661195
HORVU.MOREX.r2.7HG0532570	Superoxide dismutase [Fe] 2, chloroplastic [Source:Projected from Arabidopsis thaliana (AT5G51100) UniProtKB/Swiss-Prot;Acc:Q9LU64]	4.32472	20.0387	1.12906e-07	7	9107275	9109400
HORVU.MOREX.r2.2HG0155830	Prolyl endopeptidase	4.31245	19.8691	0.000894904	2	548391887	548396382
HORVU.MOREX.r2.5HG0432840	Argonaute protein	4.26496	19.2257	0.000495712	5	508323710	508327393
HORVU.MOREX.r2.4HG0293270	Signal recognition particle 54 kDa protein	4.17864	18.109	2.32834e-06	4	99240032	99245664
HORVU.MOREX.r2.7HG0529590	Alpha-dioxygenase 2	4.1583	17.8556	0.000235482	7	3667744	3673156
HORVU.MOREX.r2.3HG0241070	Nucleobase-ascorbate transporter-like protein	4.12543	17.4533	0.0110353	3	466863873	466866939
HORVU.MOREX.r2.5HG0390230	Protein FLUORESCENT IN BLUE LIGHT	4.08418	16.9614	1.44018e-07	5	350218798	350221268
HORVU.MOREX.r2.2HG0122860	Valine--tRNA ligase, chloroplastic/mitochondrial 2 [Source:Projected from Arabidopsis thaliana (AT5G16715) UniProtKB/Swiss-Prot;Acc:F4KE63]	4.0324	16.3634	5.32786e-19	2	290065384	290126037
HORVU.MOREX.r2HG0052860	EG2771	4.02361	16.264	1.94077e-14	1	400696340	400698538
HORVU.MOREX.r2.5HG0399610	Early light-induced protein	4.00189	16.021	0.00372937	5	411976920	411977438
HORVU.MOREX.r2.5HG0376320	Sodium leak channel non-selective protein	3.90824	15.014	0.00457249	5	209989321	209989644
HORVU.MOREX.r2.3HG0258230	Leucine-rich repeat transmembrane protein kinase	3.90319	14.9616	0.00124003	3	534510462	534512263
HORVU.MOREX.r2.4HG0335630	Cytochrome P450 704B1 [Source:Projected from Arabidopsis thaliana (AT1G69500) UniProtKB/Swiss-Prot;Acc:Q9C788]	3.89742	14.9018	0.0117723	0	60828341	60830277
HORVU.MOREX.r2.5HG0405790	Glycosyltransferase	3.851	14.43	0.0104516	5	443721702	443723102
HORVU.MOREX.r2.4HG0343720	50S ribosomal protein L11	3.83503	14.2711	1.1876e-10	4	563652650	563654513
HORVU.MOREX.r2.3HG0201910	Pentatricopeptide repeat-containing protein DOT4, chloroplastic [Source:Projected from Arabidopsis thaliana (AT4G18750) UniProtKB/Swiss-Prot;Acc:Q9SN39]	3.83186	14.2398	7.88241e-09	3	80287923	80291171
HORVU.MOREX.r2.5HG0385770	Omega-3 fatty acid desaturase	3.81928	14.1162	0.000206121	5	310451715	310455501
HORVU.MOREX.r2HG0053570	Hexosyltransferase	3.81178	14.043	0.000531382	6	408489758	408493470
HORVU.MOREX.r2.7HG0590200	Embryo defective 1703/NADH-quinone oxidoreductase subunit C/D	3.78923	13.8252	0.00987192	7	436048126	436057365
HORVU.MOREX.r2.2HG0165150	Beta-glucosidase	3.77183	13.6594	0.000365838	2	576669699	576676646
HORVU.MOREX.r2.7HG0591070	1,4-alpha-glucan-branching enzyme 3, chloroplastic/amyloplastic [Source:Projected from Arabidopsis thaliana (AT3G20440) UniProtKB/Swiss-Prot;Acc:D2WL32]	3.76745	13.6181	0.00429181	7	443409640	443437798
HORVU.MOREX.r2.6HG0512060	AT5G65220 protein [Source:Projected from Arabidopsis thaliana (AT5G65220) UniProtKB/TrEMBL;Acc:B9DH43]	3.75305	13.4828	8.08748e-07	6	477550213	477551520
HORVU.MOREX.r2.4HG0283310	Lecithin-cholesterol acyltransferase-like 1/Serine carboxypeptidase family protein	3.73019	13.2708	0.007059	0	29635896	29640332
HORVU.MOREX.r2.2HG0084300	60 kDa chaperonin	3.7021	13.015	6.95352e-14	2	10164190	10167894
HORVU.MOREX.r2.6HG0486780	Protein PHYLLO, chloroplastic [Source:Projected from Arabidopsis thaliana (AT1G68890) UniProtKB/Swiss-Prot;Acc:Q15KI9]	3.64111	12.4762	3.42265e-11	6	261367787	261412141
HORVU.MOREX.r2HG0070130	60S ribosomal protein l35a	3.6066	12.1814	1.1304e-06	1	457663333	457663859
HORVU.MOREX.r2.4HG0294180	Elongation factor P	3.575	11.9174	2.31661e-10	4	105836997	105841196
HORVU.MOREX.r2HG0003260	Succinate dehydrogenase flavoprotein subunit	3.57457	11.9139	5.09368e-05	4	512803990	512804252
HORVU.MOREX.r2.5HG0439310	Uncharacterized protein At1g48350 [Source:Projected from Arabidopsis thaliana (AT1G48350) UniProtKB/TrEMBL;Acc:Q0WWC5]/50S ribosomal protein L18	3.56497	11.8349	1.62163e-06	5	522325620	522327645
HORVU.MOREX.r2.2HG0091620	ATP-dependent RNA helicase DeaD	3.54931	11.7071	5.75726e-06	2	26788119	26796079
HORVU.MOREX.r2.4HG0285270	Thioredoxin-like protein CITRX, chloroplastic [Source:Projected from Arabidopsis thaliana (AT3G06730) UniProtKB/Swiss-Prot;Acc:Q9M7X9]	3.54014	11.6329	6.87763e-05	4	31104350	31104910
HORVU.MOREX.r2.3HG0255670	Trigger factor	3.46982	11.0795	1.23463e-06	0	66553026	66554979
HORVU.MOREX.r2.4HG0295580	Protein CHUP1	3.4026	10.5751	0.0101162	4	119824056	119826128
HORVU.MOREX.r2.2HG0082620	Stress responsive A/B barrel domain protein	3.39274	10.5031	0.00302568	2	7380566	7381083
HORVU.MOREX.r2.3HG0184150	Glycosyltransferase	3.38604	10.4544	0.0056597	0	6275151	6278774
HORVU.MOREX.r2HG0041950	Probable inactive shikimate kinase like 2, chloroplastic [Source:Projected from Arabidopsis thaliana (AT2G35500) UniProtKB/Swiss-Prot;Acc:O82290]	3.36633	10.3125	3.60862e-08	1	330726618	330729346
HORVU.MOREX.r2.4HG0313740	RNA-binding protein	3.32973	10.0542	1.77091e-09	4	356742845	356745478
HORVU.MOREX.r2.6HG0502830	WD-repeat cell cycle regulatory protein	3.2865	9.75744	0.000173874	6	424013375	424015222
HORVU.MOREX.r2.5HG0349970	P-loop containing nucleoside triphosphate hydrolases superfamily protein	3.28556	9.75106	2.21912e-06	5	2260308	2263430
HORVU.MOREX.r2.2HG0176050	Polyamine oxidase, Seed germinatio [Source: Projected from Oryza sativa (Os04g0671300)]	3.26659	9.62366	0.00668987	2	602256155	602260335
HORVU.MOREX.r2.7HG0607670	50S ribosomal protein L24	3.23721	9.42971	1.72472e-06	7	539163650	539165236
HORVU.MOREX.r2.6HG0525460	Receptor-like protein kinase	3.21474	9.28394	0.0114144	6	512873856	512882716
HORVU.MOREX.r2.4HG0324830	Phospholipase A2 family protein [Source: Projected from Oryza sativa (Os03g0261100)]	3.21089	9.25918	0.00786525	4	468420554	468421801
HORVU.MOREX.r2.6HG0515070	10 kDa chaperonin	3.2041	9.21573	4.58628e-08	6	487633788	487635786
HORVU.MOREX.r2.2HG0143350	30S ribosomal protein 3	3.1907	9.13052	1.74895e-06	2	477776352	477777556
HORVU.MOREX.r2.5HG0400700	Non-specific serine/threonine protein kinase [Source:Projected from Arabidopsis thaliana (AT2G25090) UniProtKB/TrEMBL;Acc:A0A178W078]	3.15954	8.93543	0.000951362	5	417335590	417336936
HORVU.MOREX.r2.6HG0519820	oxidoreductase/transition metal ion-binding protein (DUF3531)	3.15125	8.88425	0.00034856	6	500909940	500912543
HORVU.MOREX.r2.6HG0456540	Frizzled-3 LC	3.11779	8.68059	0.00012268	0	17582482	17582838
HORVU.MOREX.r2.6HG0465910	Nucleus-encoded chloroplast protein, Chloroplast development, Biogenesis of chloroplast ATP synthas [Source: Projected from Oryza sativa (Os02g0152900)]	3.11203	8.64597	2.94618e-05	6	57917885	57919608
HORVU.MOREX.r2.7HG0531280	60 kDa chaperonin	3.11116	8.6408	6.42591e-10	7	7052688	7056402
HORVU.MOREX.r2.7HG0549280	10 kDa chaperonin	3.10416	8.59895	7.77294e-12	7	52953015	52954710
HORVU.MOREX.r2.7HG0559870	Trigger factor-like protein TIG, Chloroplastic [Source:Projected from Arabidopsis thaliana (AT5G55220) UniProtKB/Swiss-Prot;Acc:Q8S9L5]	3.09168	8.52487	3.42265e-11	7	122686217	122691160
HORVU.MOREX.r2.2HG0095350	50S ribosomal protein L24	3.07425	8.42248	0.000364418	2	39593996	39594623
HORVU.MOREX.r2.5HG0425630	Aspartate-semialdehyde dehydrogenase	3.02873	8.16093	1.31533e-06	5	492439577	492442203
HORVU.MOREX.r2.4HG0324090	50S ribosomal protein L4	3.01603	8.08936	3.07552e-08	4	463006220	463008888
HORVU.MOREX.r2.3HG0239800	50S ribosomal protein L13	2.99419	7.96783	1.12732e-05	3	457614983	457617016
HORVU.MOREX.r2.7HG0595770	Dentin sialophosphoprotein-like	2.9753	7.86418	0.00397802	7	479382350	479383627
HORVU.MOREX.r2.7HG0616470	50S ribosomal protein L35, chloroplastic [Source:Projected from Arabidopsis thaliana (AT2G24090) UniProtKB/Swiss-Prot;Acc:Q8VZ55]	2.93431	7.6439	1.12732e-05	7	562771001	562772314
HORVU.MOREX.r2.5HG0417820	unidentified	2.93429	7.64379	0.0044306	5	475025816	475029065
HORVU.MOREX.r2.4HG0329440	50S ribosomal protein L15, chloroplastic [Source:Projected from Arabidopsis thaliana (AT3G25920) UniProtKB/Swiss-Prot;Acc:P25873]	2.92553	7.59755	5.86028e-07	4	506237868	506240670
HORVU.MOREX.r2.3HG0251760	Fructokinase-like 1, chloroplastic [Source:Projected from Arabidopsis thaliana (AT3G54090) UniProtKB/Swiss-Prot;Acc:Q9M394]	2.9183	7.55954	0.00268731	3	514345952	514347612
HORVU.MOREX.r2.4HG0343790	Nascent polypeptide-associated complex alpha subunit	2.91026	7.51753	9.24329e-06	4	564063291	564064371
HORVU.MOREX.r2.4HG0291240	Filament-like plant protein	2.90032	7.46594	5.62351e-05	4	81626470	81629563
HORVU.MOREX.r2.3HG0186040	Pentatricopeptide repeat-containing protein	2.89224	7.42422	5.09368e-05	3	8352453	8354894
HORVU.MOREX.r2HG0030350	Rubisco accumulation factor 1	2.88015	7.36228	2.37228e-09	1	225228490	225229908
HORVU.MOREX.r2.5HG0368460	Nucleoside diphosphate kinase	2.87705	7.34647	6.61999e-10	5	101755542	101759294
HORVU.MOREX.r2.7HG0532420	O-methyltransferase	2.87671	7.34474	0.00225574	7	8861118	8862649
HORVU.MOREX.r2.3HG0245970	50S ribosomal protein L34	2.87466	7.33432	1.12732e-05	3	489325544	489327401
HORVU.MOREX.r2.4HG0342410	S-adenosyl-L-methionine-dependent methyltransferase domain-containing protein	2.8683	7.30204	0.000811489	4	559677629	559681064
HORVU.MOREX.r2.5HG0411410	CDGSH iron-sulfur domain-containing protein 2	2.86802	7.30064	0.000209237	5	459845753	459847373
HORVU.MOREX.r2.5HG0390060	PSRP2 [Source:Projected from Arabidopsis thaliana (AT3G52150) UniProtKB/TrEMBL;Acc:A0A178VFQ5]	2.85289	7.22447	2.48306e-07	5	348218017	348220481
HORVU.MOREX.r2.4HG0317570	ABC-2 type transporter family protein (LC)	2.8528	7.224	0.000616803	4	402560932	402561264
HORVU.MOREX.r2HG0004200	Outer envelope pore protein 16-1, chloroplastic [Source:Projected from Arabidopsis thaliana (AT2G28900) UniProtKB/Swiss-Prot;Acc:Q9ZV24]	2.84371	7.17861	4.95551e-05	1	6371109	6377427
HORVU.MOREX.r2.3HG0256020	Rhodanese-like domain-containing protein 4A	2.83499	7.1354	6.85647e-08	3	527711123	527714954
HORVU.MOREX.r2.2HG0176550	Ycf68	2.82081	7.06558	0.000100792	0	111011624	111011923
HORVU.MOREX.r2HG0000110	50S ribosomal protein L28	2.81683	7.04614	5.44873e-05	0	843035	843879
HORVU.MOREX.r2HG0038140	Early light-induced protein	2.80389	6.9832	0.00231305	1	298142737	298143390
HORVU.MOREX.r2.6HG0492210	30S ribosomal protein S17	2.78546	6.89455	0.00527041	6	326147146	326149174
HORVU.MOREX.r2.2HG0160090	Pentatricopeptide repeat-containing protein	2.77712	6.85482	1.09089e-06	2	563360093	563362498
HORVU.MOREX.r2.2HG0140600	Response regulator	2.76127	6.77995	0.000886494	2	457988355	457990382
HORVU.MOREX.r2.2HG0176750	DNA-directed RNA polymerase subunit beta	2.75122	6.73288	3.50365e-05	0	156852025	156852604
HORVU.MOREX.r2HG0069340	Guanine nucleotide-binding protein subunit beta-1/nodulin MtN21 /EamA-like transporter family protein (LC)	2.74824	6.71898	9.85727e-07	1	456254147	456256117
HORVU.MOREX.r2.3HG0189800	Mitochondrial glycoprotein	2.72997	6.63441	0.000545997	3	16000022	16003036
HORVU.MOREX.r2.3HG0226460	Uroporphyrinogen decarboxylase	2.71694	6.57477	3.48775e-08	3	352856285	352860014
HORVU.MOREX.r2.4HG0344750	4-hydroxy-tetrahydrodipicolinate reductase	2.71477	6.56489	0.00998694	4	566568237	566570518
HORVU.MOREX.r2.7HG0594230	Methyltransferase	2.69568	6.47858	0.00206675	7	465045094	465047931
HORVU.MOREX.r2.2HG0165530	Glycosyltransferase	2.68011	6.40905	0.000878159	2	577353896	577355938
HORVU.MOREX.r2.3HG0211900	unidentified	2.66892	6.35955	0.000379792	3	175400982	175403826
HORVU.MOREX.r2.7HG0577600	unidentified	2.65921	6.31686	2.03766e-05	7	306759215	306760949
HORVU.MOREX.r2.2HG0127830	unidentified	2.65598	6.30273	0.00312383	0	60101797	60102343
HORVU.MOREX.r2.2HG0110100	unidentified	2.6494	6.27407	2.88922e-07	2	138307077	138309784
HORVU.MOREX.r2.6HG0464510	unidentified	2.64811	6.26846	2.59523e-08	6	49510271	49513365
HORVU.MOREX.r2.4HG0323360	unidentified	2.64554	6.2573	8.3586e-05	4	456859374	456859957
HORVU.MOREX.r2.2HG0109810	Ribosome-recycling factor, chloroplastic [Source:Projected from Arabidopsis thaliana (AT3G63190) UniProtKB/Swiss-Prot;Acc:Q9M1X0]	2.64484	6.25425	0.000957352	2	135441524	135445792
HORVU.MOREX.r2.4HG0280530	unidentified	2.63277	6.20215	2.31144e-05	4	10624275	10625633
HORVU.MOREX.r2.2HG0139130	unidentified	2.62203	6.15616	8.32729e-08	2	446363243	446365746
HORVU.MOREX.r2.7HG0617500	30S ribosomal protein S17, chloroplastic [Source:Projected from Arabidopsis thaliana (AT1G79850) UniProtKB/Swiss-Prot;Acc:P16180]	2.61565	6.12898	4.89283e-07	7	563847079	563847504
HORVU.MOREX.r2HG0016320	unidentified	2.61492	6.12591	5.95356e-07	1	59714525	59722762
HORVU.MOREX.r2.5HG0426470	30S ribosomal protein S9, chloroplastic [Source:Projected from Arabidopsis thaliana (AT1G74970) UniProtKB/Swiss-Prot;Acc:Q9XJ27]	2.61426	6.12309	6.37228e-05	5	495339701	495341645
HORVU.MOREX.r2HG0074060	unidentified	2.61124	6.1103	0.000279049	1	465103446	465103985
HORVU.MOREX.r2.7HG0567870	Similar to Glutamate-1-semialdehyde 2,1-aminomutase, chloroplast precursor (EC 5.4.3.8) (GSA) (Glutamate-1-semialdehyde aminotransferase) (GSA- AT) [Source: Projected from Oryza sativa (Os08g0532200)]	2.60813	6.09712	3.34649e-08	7	187064004	187066384
HORVU.MOREX.r2.3HG0230030	unidentified	2.58826	6.01373	2.16971e-07	3	385968548	385969078
HORVU.MOREX.r2.4HG0325280	unidentified	2.58531	6.00143	1.28537e-05	4	472163501	472167959
HORVU.MOREX.r2.5HG0393770	unidentified	2.57766	5.9697	0.00207468	5	375617899	375621267
HORVU.MOREX.r2.2HG0100920	unidentified	2.57494	5.95848	1.01351e-06	2	66781660	66784226
HORVU.MOREX.r2.7HG0622100	Isopentenyltransferase 9 [Source:Projected from Arabidopsis thaliana (AT5G20040) UniProtKB/TrEMBL;Acc:F4K2Q7]	2.57437	5.95611	0.00326279	7	571599658	571601007
HORVU.MOREX.r2.5HG0368550	Elongation factor Ts, mitochondrial [Source:Projected from Arabidopsis thaliana (AT4G29060) UniProtKB/TrEMBL;Acc:Q9SZD6]	2.56805	5.93006	6.85647e-08	5	103039841	103043797
HORVU.MOREX.r2HG0051840	unidentified	2.56432	5.91475	1.5625e-05	1	395954432	395967003
HORVU.MOREX.r2.3HG0254770	unidentified	2.56138	5.90271	4.69263e-05	3	524515512	524520025
HORVU.MOREX.r2.5HG0370090	unidentified	2.55579	5.87991	5.33136e-05	5	118456836	118458461
HORVU.MOREX.r2.3HG0199010	unidentified	2.54843	5.84998	0.00215235	3	60572531	60572800
HORVU.MOREX.r2.4HG0329430	unidentified	2.53751	5.80584	0.00587804	4	506225575	506227283
HORVU.MOREX.r2.6HG0456080	unidentified	2.53032	5.77698	8.67291e-07	6	14989147	14992692
HORVU.MOREX.r2.3HG0232070	unidentified	2.52859	5.77007	2.43507e-06	3	403958887	403960185
HORVU.MOREX.r2.6HG0470340	unidentified	2.51557	5.71825	1.1876e-10	6	90005343	90008044
HORVU.MOREX.r2.3HG0274190	unidentified	2.51507	5.71625	6.20943e-07	0	86223184	86225488
HORVU.MOREX.r2.5HG0419240	SYCO ARATH [Source:Projected from Arabidopsis thaliana (AT2G31170) UniProtKB/TrEMBL;Acc:A0A178VWT1]	2.50628	5.68154	1.4986e-09	5	477924353	477934208
HORVU.MOREX.r2.6HG0462060	50S ribosomal protein L3-1, chloroplastic [Source:Projected from Arabidopsis thaliana (AT2G43030) UniProtKB/Swiss-Prot;Acc:Q9SKX4]	2.4981	5.64941	3.45329e-08	6	35582786	35584180
HORVU.MOREX.r2.7HG0587690	30S ribosomal protein S31, chloroplastic [Source:Projected from Arabidopsis thaliana (AT2G38140) UniProtKB/Swiss-Prot;Acc:O80439]	2.49581	5.64045	0.000522736	7	414275005	414275966
HORVU.MOREX.r2.5HG0356990	Protoporphyrinogen oxidase [Source:Projected from Arabidopsis thaliana (AT4G01690) UniProtKB/TrEMBL;Acc:A0A178UVN5]	2.49509	5.63765	1.51552e-06	5	20575583	20578789
HORVU.MOREX.r2.5HG0436100	50S ribosomal protein L17, chloroplastic [Source:Projected from Arabidopsis thaliana (AT3G54210) UniProtKB/Swiss-Prot;Acc:Q9M385]	2.4937	5.63221	2.16421e-06	5	515478041	515479798
HORVU.MOREX.r2.2HG0171180	unidentified	2.48852	5.61204	1.50244e-13	2	590965879	590969852
HORVU.MOREX.r2.7HG0529580	unidentified	2.47764	5.56985	0.00131279	7	3603240	3607495
HORVU.MOREX.r2.6HG0497370	unidentified	2.4769	5.567	4.44643e-08	0	53097580	53099864
HORVU.MOREX.r2.7HG0569420	unidentified	2.45564	5.48556	0.00516905	7	199203751	199204107
HORVU.MOREX.r2.5HG0422590	unidentified	2.45462	5.48168	3.20133e-05	5	485380732	485382990
HORVU.MOREX.r2.2HG0106820	unidentified	2.44705	5.45301	0.00889492	2	106389727	106394869
HORVU.MOREX.r2.7HG0594190	unidentified	2.43583	5.41077	3.01825e-07	7	464965592	464979882
HORVU.MOREX.r2.3HG0198250	unidentified	2.43179	5.39561	7.80817e-06	3	54877702	54882269
HORVU.MOREX.r2.7HG0563910	unidentified	2.43137	5.39407	3.18289e-05	7	154052041	154053468
HORVU.MOREX.r2.4HG0280900	unidentified	2.42965	5.38763	1.09319e-05	4	12525900	12531017
HORVU.MOREX.r2.7HG0550040	unidentified	2.4277	5.38036	0.000413258	7	57442559	57451789
HORVU.MOREX.r2HG0061720	unidentified	2.42374	5.36558	0.00639975	1	438443031	438444177
HORVU.MOREX.r2.4HG0307240	unidentified	2.41487	5.33273	4.33408e-05	4	268015561	268020371
HORVU.MOREX.r2.3HG0273300	DEAD-box ATP-dependent RNA helicase 58, chloroplastic [Source:Projected from Arabidopsis thaliana (AT5G19210) UniProtKB/Swiss-Prot;Acc:Q3E9C3]	2.41395	5.32933	7.16935e-06	3	568095964	568098896
HORVU.MOREX.r2.5HG0415980	unidentified	2.41206	5.32233	0.00113549	5	471844721	471847113
HORVU.MOREX.r2.6HG0492100	GrpE protein homolog [Source:Projected from Arabidopsis thaliana (AT5G17710) UniProtKB/TrEMBL;Acc:A0A178U8H4]	2.40722	5.30451	2.16971e-07	6	322672695	322675258
HORVU.MOREX.r2.2HG0139710	PsbP domain-containing protein 2, chloroplastic [Source:Projected from Arabidopsis thaliana (AT2G28605) UniProtKB/Swiss-Prot;Acc:Q8VY52]	2.40015	5.27858	0.000155045	2	450756326	450757443
HORVU.MOREX.r2.6HG0462430	unidentified	2.39969	5.27688	4.42992e-05	6	38314048	38317624
HORVU.MOREX.r2.6HG0514130	unidentified	2.39732	5.26824	0.0117874	6	484556977	484557831
HORVU.MOREX.r2.3HG0248810	unidentified	2.3949	5.2594	5.61674e-05	3	502753204	502755085
HORVU.MOREX.r2.5HG0421460	unidentified	2.3929	5.25213	6.81843e-05	5	482547697	482549714
HORVU.MOREX.r2.3HG0196110	unidentified	2.38889	5.23753	2.08834e-06	3	37575645	37579616
HORVU.MOREX.r2.5HG0427940	unidentified	2.37882	5.2011	7.07062e-06	5	498895153	498898155
HORVU.MOREX.r2.4HG0343480	50S ribosomal protein L5, chloroplastic [Source:Projected from Arabidopsis thaliana (AT4G01310) UniProtKB/Swiss-Prot;Acc:O04603]	2.3733	5.18124	1.09118e-06	4	562730694	562731791
HORVU.MOREX.r2.6HG0457060	unidentified	2.36791	5.16191	2.87142e-05	6	17430459	17432018
HORVU.MOREX.r2.6HG0476250	unidentified	2.35854	5.12851	1.30734e-06	6	137914096	137914776
HORVU.MOREX.r2.7HG0587350	unidentified	2.35461	5.11455	0.000288097	7	411550623	411556412
HORVU.MOREX.r2.7HG0594380	unidentified	2.35399	5.11235	5.21989e-06	7	466032945	466034255
HORVU.MOREX.r2.5HG0435960	DNA gyrase subunit A, chloroplastic/mitochondrial [Source:Projected from Arabidopsis thaliana (AT3G10690) UniProtKB/Swiss-Prot;Acc:Q9CAF6]	2.35287	5.10839	0.00116002	5	515203211	515219431
HORVU.MOREX.r2.4HG0323800	unidentified	2.3433	5.07462	0.00124669	4	460622914	460625693
HORVU.MOREX.r2.4HG0277670	unidentified	2.34309	5.07388	2.35075e-05	4	2587131	2590402
HORVU.MOREX.r2.6HG0521980	unidentified	2.34283	5.07297	0.000105633	6	506863036	506864365
HORVU.MOREX.r2.7HG0610630	unidentified	2.34271	5.07254	9.58815e-11	7	549900164	549907080
HORVU.MOREX.r2.4HG0338680	unidentified	2.34118	5.06717	0.00427148	4	547062121	547064525
HORVU.MOREX.r2HG0063940	unidentified	2.32716	5.01815	0.000917708	1	445791619	445796525
HORVU.MOREX.r2.7HG0572130	unidentified	2.3266	5.01622	0.000179184	7	227093447	227095645
HORVU.MOREX.r2.5HG0396040	unidentified	2.32563	5.01285	8.73413e-07	5	388832649	388834942
HORVU.MOREX.r2.2HG0106690	unidentified	2.32494	5.01045	0.00235822	2	104797782	104800163
HORVU.MOREX.r2.6HG0458440	unidentified	2.32477	5.00985	7.70529e-07	0	27527243	27528999
HORVU.MOREX.r2.7HG0532740	unidentified	2.32328	5.00468	6.74811e-07	7	9326297	9327602
HORVU.MOREX.r2.2HG0082650	unidentified	2.32193	5	1.12454e-05	2	7386148	7387521
HORVU.MOREX.r2.5HG0442960	unidentified	2.31621	4.98022	2.03572e-05	5	530490957	530493014
HORVU.MOREX.r2.3HG0260050	50S ribosomal protein L27, chloroplastic [Source:Projected from Arabidopsis thaliana (AT5G40950) UniProtKB/Swiss-Prot;Acc:Q9FLN4]	2.31132	4.96336	0.000107469	3	541001882	541003833
HORVU.MOREX.r2.3HG0214030	Similar to 50S ribosomal protein L40 [Source: Projected from Oryza sativa (Os01g0278900)]	2.30488	4.94127	0.000799709	3	199243116	199244513
HORVU.MOREX.r2HG0067170	unidentified	2.29812	4.91818	0.00746721	1	452083816	452088199
HORVU.MOREX.r2.7HG0572270	unidentified	2.29798	4.91768	4.33408e-05	7	229015957	229017306
HORVU.MOREX.r2.7HG0590040	unidentified	2.29758	4.91634	0.00366829	7	435316806	435317797
HORVU.MOREX.r2HG0076970	unidentified	2.28597	4.87693	0.000949444	1	471060228	471062457
HORVU.MOREX.r2.3HG0259470	unidentified	2.28536	4.87486	0.000208697	3	538432751	538434115
HORVU.MOREX.r2.2HG0129610	unidentified	2.27948	4.85503	5.73386e-05	2	356370022	356377600
HORVU.MOREX.r2.7HG0558540	unidentified	2.26892	4.81961	0.00058872	7	113323441	113327115
HORVU.MOREX.r2.4HG0346900	unidentified	2.26609	4.81018	0.0116607	0	70291903	70294005
HORVU.MOREX.r2.2HG0158780	unidentified	2.24854	4.75202	3.273e-05	2	559512658	559516714
HORVU.MOREX.r2.7HG0563000	unidentified	2.24787	4.74982	0.00444119	7	147850627	147854933
HORVU.MOREX.r2.7HG0587380	ABI3/VP1 transcription factor family protein, Regulation of iron-deficiency response and toleranc [Source: Projected from Oryza sativa (Os08g0101000)]	2.2474	4.74826	0.00580156	7	411912131	411915152
HORVU.MOREX.r2HG0054900	unidentified	2.2465	4.74531	0.00181636	1	411008297	411008990
HORVU.MOREX.r2.3HG0262220	PsbP domain-containing protein 7, chloroplastic [Source:Projected from Arabidopsis thaliana (AT3G05410) UniProtKB/Swiss-Prot;Acc:F4J7A7]	2.24257	4.73241	0.000158008	3	546590380	546592780
HORVU.MOREX.r2HG0069330	unidentified	2.23623	4.71164	0.00178758	1	456253703	456254014
HORVU.MOREX.r2.7HG0553600	unidentified	2.21697	4.64917	0.000661132	7	82486618	82488700
HORVU.MOREX.r2.2HG0149070	unidentified	2.21069	4.62896	0.000502095	2	516067019	516068919
HORVU.MOREX.r2.3HG0238930	unidentified	2.20902	4.6236	0.00116002	3	451935404	451937180
HORVU.MOREX.r2HG0032020	unidentified	2.20236	4.60231	0.00113549	1	239029663	239031067
HORVU.MOREX.r2.5HG0364580	Pentatricopeptide repeat-containing protein At3g29230 [Source:Projected from Arabidopsis thaliana (AT3G29230) UniProtKB/Swiss-Prot;Acc:Q9LS72]	2.19533	4.57995	0.00113736	5	68113441	68115258
HORVU.MOREX.r2.6HG0450730	unidentified	2.19153	4.56789	0.00100543	6	4240917	4242856
HORVU.MOREX.r2.6HG0523600	unidentified	2.18857	4.55852	0.00573772	6	510515004	510518050
HORVU.MOREX.r2.5HG0447640	Rhodanese-like domain-containing protein 8, chloroplastic [Source:Projected from Arabidopsis thaliana (AT1G17850) UniProtKB/Swiss-Prot;Acc:F4I933]	2.18109	4.53497	0.000603391	0	88970628	88973142
HORVU.MOREX.r2.5HG0444660	Basic transcription factor 3 [Source:Projected from Arabidopsis thaliana (AT1G17880) UniProtKB/Swiss-Prot;Acc:Q9SMW7]	2.17568	4.51799	5.62351e-05	5	533125997	533127587
HORVU.MOREX.r2.5HG0429950	unidentified	2.17383	4.5122	0.000921448	5	502426956	502427561
HORVU.MOREX.r2.4HG0313760	unidentified	2.16593	4.48757	0.00348169	4	357135759	357139348
HORVU.MOREX.r2HG0026430	unidentified	2.15462	4.4525	0.00182076	1	160921102	160922790
HORVU.MOREX.r2.2HG0138190	Probable plastid-lipid-associated protein 7, chloroplastic [Source:Projected from Arabidopsis thaliana (AT5G09820) UniProtKB/Swiss-Prot;Acc:Q5M755]	2.15087	4.44096	0.00498662	2	441580776	441583179
HORVU.MOREX.r2HG0054110	unidentified	2.14993	4.43807	0.0117409	1	407243991	407250234
HORVU.MOREX.r2.2HG0136760	unidentified	2.14818	4.43269	0.00121794	2	422828707	422830225
HORVU.MOREX.r2.4HG0316470	Guanylate kinase family protein [Source: Projected from Oryza sativa (Os03g0320900)]	2.14253	4.41536	0.00640594	4	390940855	390942604
HORVU.MOREX.r2HG0073710	unidentified	2.14082	4.41011	0.000227577	1	464350209	464353089
HORVU.MOREX.r2.5HG0382510	unidentified	2.13756	4.40018	0.000850953	5	284220367	284220745
HORVU.MOREX.r2.7HG0580390	unidentified	2.133	4.3863	0.00058872	7	344663883	344666097
HORVU.MOREX.r2.7HG0573680	unidentified	2.13226	4.38405	0.00149499	7	247847492	247850067
HORVU.MOREX.r2.7HG0539530	unidentified	2.1295	4.37567	0.000277246	7	21218069	21220737
HORVU.MOREX.r2.4HG0326080	unidentified	2.12812	4.37148	0.000323264	4	481829828	481836066
HORVU.MOREX.r2.6HG0494180	unidentified	2.12754	4.36971	0.0002185	6	345912896	345914001
HORVU.MOREX.r2.3HG0191650	unidentified	2.1236	4.35781	0.00804883	3	19576738	19577148
HORVU.MOREX.r2.6HG0509650	unidentified	2.11851	4.34246	0.000175208	6	463709135	463711036
HORVU.MOREX.r2.7HG0588980	Similar to 60S ribosomal protein L22-2 [Source: Projected from Oryza sativa (Os03g0343500)]	2.11695	4.33776	1.1624e-05	7	425556293	425557454
HORVU.MOREX.r2HG0003600	unidentified	2.10923	4.31462	0.000185602	1	4828474	4830493
HORVU.MOREX.r2.7HG0619900	unidentified	2.10861	4.31276	1.99666e-05	7	567655978	567658983
HORVU.MOREX.r2HG0000470	unidentified	2.10337	4.29713	7.88241e-09	1	409930	412879
HORVU.MOREX.r2.5HG0405080	unidentified	2.09989	4.28676	4.33403e-06	5	442114688	442120869
HORVU.MOREX.r2.5HG0396260	unidentified	2.09783	4.28064	0.00157694	5	390154787	390156224
HORVU.MOREX.r2.7HG0584300	unidentified	2.09124	4.26114	0.000387984	7	387461949	387462965
HORVU.MOREX.r2.7HG0564090	AGL26 [Source:Projected from Arabidopsis thaliana (AT5G26880) UniProtKB/TrEMBL;Acc:A0A178UI04]	2.08723	4.24932	0.00668924	7	155221831	155231059
HORVU.MOREX.r2.4HG0339230	unidentified	2.08708	4.24888	0.000526657	4	549815523	549817917
HORVU.MOREX.r2.2HG0154350	unidentified	2.08572	4.24487	0.000636238	2	540332790	540334310
HORVU.MOREX.r2.3HG0268300	unidentified	2.08444	4.24111	2.4141e-13	3	558893452	558895870
HORVU.MOREX.r2.4HG0330830	unidentified	2.08304	4.23698	0.00200157	4	514945690	514946464
HORVU.MOREX.r2.7HG0590580	Protein DJ-1 homolog C [Source:Projected from Arabidopsis thaliana (AT4G34020) UniProtKB/Swiss-Prot;Acc:Q8VY09]	2.08206	4.23412	4.40009e-05	7	439026737	439031559
HORVU.MOREX.r2.3HG0244750	unidentified	2.07724	4.22	0.00023792	3	483204739	483206220
HORVU.MOREX.r2.6HG0502730	unidentified	2.06953	4.19751	9.79898e-05	6	423374352	423374849
HORVU.MOREX.r2HG0045020	unidentified	2.06795	4.19291	9.58219e-06	1	352840909	352844611
HORVU.MOREX.r2.2HG0115420	unidentified	2.06396	4.18133	2.33451e-07	2	183947869	183948476
HORVU.MOREX.r2.4HG0342680	unidentified	2.06162	4.17454	0.00134182	4	560577957	560578640
HORVU.MOREX.r2.7HG0582770	unidentified	2.06125	4.17349	0.0045122	7	371999472	372001380
HORVU.MOREX.r2.6HG0495490	DEAD-box ATP-dependent RNA helicase 47, mitochondrial [Source:Projected from Arabidopsis thaliana (AT1G12770) UniProtKB/Swiss-Prot;Acc:Q8W4E1]	2.06061	4.17162	1.71976e-05	6	355888866	355890671
HORVU.MOREX.r2.3HG0212540	unidentified	2.05913	4.16736	0.00056435	3	183106042	183126156
HORVU.MOREX.r2.6HG0490040	Rhodanese-like domain-containing protein 11, chloroplastic [Source:Projected from Arabidopsis thaliana (AT4G24750) UniProtKB/Swiss-Prot;Acc:Q0WWT7]	2.05317	4.15018	0.00157147	6	301288378	301291123
HORVU.MOREX.r2.6HG0478620	unidentified	2.05254	4.14837	5.04909e-06	6	154910512	154913605
HORVU.MOREX.r2.5HG0359080	unidentified	2.05089	4.14363	0.00635888	5	31156455	31159635
HORVU.MOREX.r2.2HG0085290	unidentified	2.04915	4.13863	0.00186098	2	12103135	12105557
HORVU.MOREX.r2.7HG0612320	unidentified	2.04846	4.13666	5.19485e-07	7	553243965	553245426
HORVU.MOREX.r2HG0031470	Plastid transcriptionally active 3 [Source:Projected from Arabidopsis thaliana (AT3G04260) UniProtKB/TrEMBL;Acc:F4J3M2]	2.04582	4.12908	1.62963e-05	1	234114351	234127427
HORVU.MOREX.r2.2HG0095780	unidentified	2.04572	4.1288	0.000661132	2	41305581	41309499
HORVU.MOREX.r2.4HG0326470	unidentified	2.03922	4.11024	0.000210817	4	482889011	482892824
HORVU.MOREX.r2.2HG0143240	unidentified	2.03823	4.10741	0.000649361	2	477000759	477002216
HORVU.MOREX.r2.7HG0619260	unidentified	2.03345	4.09382	0.000111493	7	567163952	567164365
HORVU.MOREX.r2.3HG0240120	unidentified	2.02929	4.08204	0.000576762	3	460031855	460032124
HORVU.MOREX.r2.5HG0434610	unidentified	2.02597	4.07264	0.000589111	5	511893121	511894685
HORVU.MOREX.r2.2HG0127770	unidentified	2.02398	4.06704	0.00981484	0	48022176	48022373
HORVU.MOREX.r2.2HG0178540	unidentified	2.01522	4.04243	0.000111894	2	607109318	607112715
HORVU.MOREX.r2.4HG0327040	unidentified	2.01481	4.04129	0.000902113	4	487983324	487986478
HORVU.MOREX.r2.3HG0206150	Rotamase CYP 4 [Source:Projected from Arabidopsis thaliana (AT3G62030) UniProtKB/TrEMBL;Acc:F4IX26]	2.01378	4.03838	0.000879615	3	119772828	119779146
HORVU.MOREX.r2.2HG0156300	unidentified	2.01118	4.03112	0.00461734	2	551442336	551443373
HORVU.MOREX.r2.3HG0197220	RH39 [Source:Projected from Arabidopsis thaliana (AT4G09730) UniProtKB/TrEMBL;Acc:A0A178V449]	2.01034	4.02877	5.59884e-05	3	46358965	46367163
HORVU.MOREX.r2HG0077870	unidentified	2.0097	4.02698	6.2235e-07	1	472685787	472690298
HORVU.MOREX.r2.2HG0125150	unidentified	2.00787	4.02188	0.000419788	2	319404767	319420173
HORVU.MOREX.r2.5HG0375570	unidentified	1.99808	3.99468	1.20302e-06	5	194563669	194574374
HORVU.MOREX.r2.2HG0113270	unidentified	1.99671	3.9909	0.00330516	2	166643063	166644066
HORVU.MOREX.r2.6HG0481770	50S ribosomal protein L21, chloroplastic [Source:Projected from Arabidopsis thaliana (AT1G35680) UniProtKB/Swiss-Prot;Acc:P51412]	1.99282	3.98014	1.5986e-05	6	192029532	192040008
HORVU.MOREX.r2.5HG0421790	unidentified	1.9922	3.97844	2.90671e-05	5	483315679	483317608
HORVU.MOREX.r2.4HG0343460	unidentified	1.98181	3.94989	0.000210631	4	562649381	562650812
HORVU.MOREX.r2.3HG0230060	unidentified	1.98125	3.94834	4.67962e-05	3	386298119	386302201
HORVU.MOREX.r2.7HG0587780	unidentified	1.98124	3.94831	0.000498933	7	415962072	415965684
HORVU.MOREX.r2.4HG0308830	50S ribosomal protein L6, chloroplastic [Source:Projected from Arabidopsis thaliana (AT1G05190) UniProtKB/Swiss-Prot;Acc:O23049]	1.98048	3.94623	0.000179184	4	294140298	294143150
HORVU.MOREX.r2HG0066910	unidentified	1.97117	3.92085	0.00885756	1	451555599	451565359
HORVU.MOREX.r2HG0045540	unidentified	1.96537	3.90512	0.000350517	1	355526618	355528844
HORVU.MOREX.r2.6HG0502740	unidentified	1.96295	3.89859	0.00760444	6	423375293	423375625
HORVU.MOREX.r2.2HG0083680	unidentified	1.9629	3.89844	7.91138e-07	2	8996668	9102022
HORVU.MOREX.r2.7HG0567290	unidentified	1.96197	3.89593	0.00323289	7	174249979	174252168
HORVU.MOREX.r2.7HG0610610	unidentified	1.96105	3.89345	0.00851307	7	549894129	549895290
HORVU.MOREX.r2HG0059720	Uracil phosphoribosyltransferase, chloroplastic [Source:Projected from Arabidopsis thaliana (AT3G53900) UniProtKB/Swiss-Prot;Acc:Q9M336]	1.95529	3.87795	2.35075e-05	1	428706911	428710164
HORVU.MOREX.r2HG0072790	unidentified	1.9507	3.86563	0.000978906	1	462040193	462042385
HORVU.MOREX.r2.7HG0564050	unidentified	1.94816	3.85882	0.000365838	7	154974219	154974947
HORVU.MOREX.r2.5HG0401110	unidentified	1.94423	3.84832	0.000120194	5	420718938	420720356
HORVU.MOREX.r2.4HG0314380	unidentified	1.94358	3.8466	0.00058536	4	364858033	364864511
HORVU.MOREX.r2.4HG0336920	unidentified	1.93977	3.83643	4.33854e-05	4	541301576	541302689
HORVU.MOREX.r2.3HG0231860	unidentified	1.93831	3.83258	0.000902113	3	402480535	402481230
HORVU.MOREX.r2.2HG0086170	unidentified	1.93551	3.82514	1.585e-05	2	14043539	14045410
HORVU.MOREX.r2.5HG0389360	unidentified	1.93237	3.81682	0.000649213	5	341834252	341836907
HORVU.MOREX.r2.6HG0459780	unidentified	1.92703	3.80272	0.00155707	6	25488025	25490486
HORVU.MOREX.r2.2HG0092790	unidentified	1.92664	3.80169	0.001028	2	30937512	30939213
HORVU.MOREX.r2HG0059160	unidentified	1.92628	3.80075	0.00113549	1	426357901	426358525
HORVU.MOREX.r2.4HG0331970	unidentified	1.91684	3.77595	0.000635904	4	520770441	520772274
HORVU.MOREX.r2.2HG0110380	unidentified	1.91295	3.76578	7.16673e-05	2	140317311	140318291
HORVU.MOREX.r2.3HG0209470	Protein TRIGALACTOSYLDIACYLGLYCEROL 4, chloroplastic [Source:Projected from Arabidopsis thaliana (AT3G06960) UniProtKB/Swiss-Prot;Acc:Q9M903]	1.90989	3.75779	0.0061695	3	153332126	153342095
HORVU.MOREX.r2.2HG0132810	unidentified	1.90681	3.74979	0.000100792	2	392532149	392533390
HORVU.MOREX.r2.3HG0238060	unidentified	1.90508	3.7453	0.0090451	3	446090773	446090970
HORVU.MOREX.r2.4HG0302330	Peptide chain release factor APG3, chloroplastic [Source:Projected from Arabidopsis thaliana (AT3G62910) UniProtKB/Swiss-Prot;Acc:Q8RX79]	1.90434	3.74338	0.00559286	4	198033368	198042681
HORVU.MOREX.r2HG0042580	unidentified	1.90135	3.73562	0.00737475	1	335392166	335393179
HORVU.MOREX.r2.4HG0337610	unidentified	1.89904	3.72964	3.79289e-05	4	544020226	544022231
HORVU.MOREX.r2.5HG0378330	unidentified	1.8953	3.71999	0.00816502	5	231990977	231993416
HORVU.MOREX.r2.6HG0521920	unidentified	1.89364	3.71572	0.00188671	6	506605268	506606317
HORVU.MOREX.r2.3HG0195800	unidentified	1.8893	3.70455	0.000155881	3	34754575	34756879
HORVU.MOREX.r2.3HG0235250	unidentified	1.88697	3.69857	4.56473e-05	3	428202625	428204169
HORVU.MOREX.r2.5HG0353860	unidentified	1.88681	3.69816	0.00124421	5	10260581	10263700
HORVU.MOREX.r2.6HG0521890	unidentified	1.87431	3.66627	0.00142137	6	506582474	506584438
HORVU.MOREX.r2.7HG0565320	Mitochondrial transcription termination factor family protein [Source:Projected from Arabidopsis thaliana (AT4G38160) UniProtKB/TrEMBL;Acc:F4JSY9]	1.8723	3.66115	0.00998694	7	166209590	166210591
HORVU.MOREX.r2.2HG0120460	unidentified	1.87079	3.65733	2.03766e-05	2	250657090	250658769
HORVU.MOREX.r2.2HG0125160	RNA-binding protein CP33, chloroplastic [Source:Projected from Arabidopsis thaliana (AT3G52380) UniProtKB/Swiss-Prot;Acc:Q39061]	1.87014	3.65569	9.52648e-06	2	319420776	319423863
HORVU.MOREX.r2.7HG0552300	unidentified	1.86329	3.63836	0.000340579	0	53700877	53702046
HORVU.MOREX.r2HG0056230	unidentified	1.86204	3.63522	0.000632477	1	416057808	416059689
HORVU.MOREX.r2.3HG0250830	unidentified	1.86158	3.63406	0.00427148	3	509529035	509530842
HORVU.MOREX.r2.4HG0294910	unidentified	1.84326	3.58821	0.000336407	4	112325831	112326448
HORVU.MOREX.r2.3HG0228970	unidentified	1.84005	3.58022	0.0108811	3	377227888	377229201
HORVU.MOREX.r2.3HG0247040	unidentified	1.83862	3.57667	0.00126266	3	494243977	494245135
HORVU.MOREX.r2HG0034610	unidentified	1.83851	3.57641	0.00814574	1	269540340	269543062
HORVU.MOREX.r2.5HG0444030	unidentified	1.83758	3.57411	0.000111493	5	532158636	532162217
HORVU.MOREX.r2.2HG0158350	unidentified	1.83429	3.56596	0.000398051	2	558595809	558597677
HORVU.MOREX.r2.5HG0432560	unidentified	1.83253	3.5616	0.000314972	5	507839358	507844148
HORVU.MOREX.r2.2HG0125380	unidentified	1.83205	3.56044	0.000967879	0	51691868	51692314
HORVU.MOREX.r2.7HG0583560	unidentified	1.83204	3.56039	9.35835e-05	7	379506769	379511591
HORVU.MOREX.r2.4HG0335240	unidentified	1.82857	3.55185	0.000522858	4	535408785	535409753
HORVU.MOREX.r2.7HG0559920	unidentified	1.8242	3.54112	0.000115938	7	123341977	123348323
HORVU.MOREX.r2.5HG0403670	unidentified	1.82351	3.53942	0.000330905	5	433904596	433907128
HORVU.MOREX.r2.7HG0619040	unidentified	1.82337	3.53907	0.000256183	7	566742186	566744149
HORVU.MOREX.r2.2HG0109830	unidentified	1.82335	3.53902	0.00821991	2	135772919	135777064
HORVU.MOREX.r2.6HG0502550	unidentified	1.82321	3.53867	0.000632477	6	421203530	421208061
HORVU.MOREX.r2.3HG0239120	Nucleotidylyl transferase superfamily protein [Source:Projected from Arabidopsis thaliana (AT2G25840) UniProtKB/TrEMBL;Acc:F4ISP4]	1.8207	3.53254	5.79662e-05	3	452794384	452798877
HORVU.MOREX.r2.7HG0527480	unidentified	1.82006	3.53095	0.00191644	7	63798	64544
HORVU.MOREX.r2.4HG0286540	unidentified	1.81882	3.52792	0.00526113	4	39286076	39287471
HORVU.MOREX.r2.5HG0438890	unidentified	1.8158	3.52054	0.000156233	5	521257108	521259063
HORVU.MOREX.r2.4HG0278490	unidentified	1.81294	3.51357	0.0104453	4	4805062	4811077
HORVU.MOREX.r2.2HG0103790	unidentified	1.808	3.50157	2.52095e-05	2	86058724	86059161
HORVU.MOREX.r2.3HG0182650	unidentified	1.80735	3.49999	0.00230244	3	1792450	1793936
HORVU.MOREX.r2.5HG0398790	unidentified	1.80566	3.49589	0.00576971	5	407315035	407317417
HORVU.MOREX.r2.7HG0608850	unidentified	1.8038	3.49138	0.00124669	7	543425494	543426386
HORVU.MOREX.r2.5HG0360570	unidentified	1.79667	3.47418	1.24515e-05	5	41221034	41224204
HORVU.MOREX.r2.4HG0315510	unidentified	1.79578	3.47202	8.67291e-07	4	379466235	379468474
HORVU.MOREX.r2.3HG0228420	unidentified	1.79518	3.47059	8.67291e-07	3	371778134	371782713
HORVU.MOREX.r2.2HG0118290	Class II aminoacyl-tRNA and biotin synthetases superfamily protein [Source:Projected from Arabidopsis thaliana (AT4G17300) TAIR;Acc:AT4G17300]	1.79289	3.46508	1.62163e-06	2	215886887	215909420
HORVU.MOREX.r2.6HG0449980	P-loop containing nucleoside triphosphate hydrolases superfamily protein [Source:Projected from Arabidopsis thaliana (AT3G47450) TAIR;Acc:AT3G47450]	1.79252	3.46419	0.00496154	0	5701247	5705046
HORVU.MOREX.r2.6HG0456870	Glutamate--tRNA ligase, chloroplastic/mitochondrial [Source:Projected from Arabidopsis thaliana (AT5G64050) UniProtKB/Swiss-Prot;Acc:Q9FEA2]	1.7923	3.46366	1.79581e-06	6	17076973	17080865
HORVU.MOREX.r2.2HG0099960	unidentified	1.79033	3.45894	0.000284643	2	60442554	60444371
HORVU.MOREX.r2.4HG0320290	Rhodanese-like domain-containing protein 10 [Source:Projected from Arabidopsis thaliana (AT3G08920) UniProtKB/Swiss-Prot;Acc:Q9SR92]	1.78965	3.45731	0.0101162	4	431601442	431602216
HORVU.MOREX.r2.2HG0086490	unidentified	1.78949	3.45692	0.00727742	2	14781654	14785359
HORVU.MOREX.r2.5HG0386190	HCF152 [Source:Projected from Arabidopsis thaliana (AT3G09650) UniProtKB/TrEMBL;Acc:A0A178V9F2]	1.78912	3.45604	1.585e-05	5	313090718	313092919
HORVU.MOREX.r2.3HG0227590	Cinnamoyl-CoA reductase-like gene family member, Defense respons [Source: Projected from Oryza sativa (Os01g0639200)]	1.78729	3.45165	0.00545088	3	363779655	363785102
HORVU.MOREX.r2.7HG0537160	unidentified	1.78617	3.44899	8.26572e-05	7	16256866	16259970
HORVU.MOREX.r2.5HG0430630	unidentified	1.78391	3.44358	0.000179184	5	504078142	504079471
HORVU.MOREX.r2.6HG0496300	unidentified	1.78352	3.44264	0.0022797	6	363142925	363144553
HORVU.MOREX.r2.3HG0214510	unidentified	1.77793	3.42934	0.00471895	3	207844559	207845008
HORVU.MOREX.r2.5HG0355520	unidentified	1.77331	3.41837	0.00970894	5	15800265	15801899
HORVU.MOREX.r2.7HG0613710	unidentified	1.77286	3.41732	0.00157147	7	556663040	556665260
HORVU.MOREX.r2.7HG0528960	unidentified	1.7723	3.41598	0.000777501	7	1161893	1163501
HORVU.MOREX.r2.3HG0259200	unidentified	1.77	3.41054	0.00354654	3	537768758	537774353
HORVU.MOREX.r2.4HG0294890	unidentified	1.76672	3.4028	1.30734e-06	4	112761986	112762435
HORVU.MOREX.r2.6HG0484240	unidentified	1.76601	3.40111	0.00851307	6	223698959	223702173
HORVU.MOREX.r2.5HG0405950	unidentified	1.76465	3.39791	0.00221906	5	444189535	444190345
HORVU.MOREX.r2.2HG0132110	unidentified	1.76207	3.39184	0.00114711	2	387458994	387460919
HORVU.MOREX.r2.4HG0287230	DNA-(apurinic or apyrimidinic site) lyase [Source:Projected from Arabidopsis thaliana (AT3G48425) UniProtKB/TrEMBL;Acc:A0A178VA84]	1.75683	3.37955	0.0117409	4	44341544	44355259
HORVU.MOREX.r2.2HG0136730	unidentified	1.75671	3.37928	0.00301696	2	423457691	423460161
HORVU.MOREX.r2.4HG0324020	unidentified	1.75603	3.37767	0.00418821	4	461985385	461990232
HORVU.MOREX.r2.2HG0102100	unidentified	1.75569	3.37687	6.99875e-08	2	75919574	75922889
HORVU.MOREX.r2HG0034290	unidentified	1.75561	3.37669	4.69057e-05	1	266306739	266307170
HORVU.MOREX.r2HG0038730	unidentified	1.75509	3.37547	0.000348751	1	304672416	304676875
HORVU.MOREX.r2.5HG0421160	unidentified	1.75479	3.37477	0.000380125	5	482158848	482160765
HORVU.MOREX.r2.3HG0214300	unidentified	1.75156	3.36722	0.001028	3	203148887	203151754
HORVU.MOREX.r2HG0019790	unidentified	1.75076	3.36535	0.000146294	1	84363221	84363688
HORVU.MOREX.r2.3HG0245440	unidentified	1.74898	3.36121	3.21626e-06	3	486844126	486849960
HORVU.MOREX.r2.2HG0143270	unidentified	1.74897	3.36119	0.00278233	2	477218045	477223651
HORVU.MOREX.r2.4HG0286510	unidentified	1.74662	3.35572	0.00727742	4	39114150	39125666
HORVU.MOREX.r2HG0042340	ATP-dependent Clp protease proteolytic subunit 4, chloroplastic [Source:Projected from Arabidopsis thaliana (AT5G45390) UniProtKB/Swiss-Prot;Acc:Q94B60]	1.74329	3.34798	1.41348e-05	1	333336742	333339228
HORVU.MOREX.r2.4HG0325310	unidentified	1.74105	3.34277	0.00213011	4	472517923	472520271
HORVU.MOREX.r2.2HG0137850	unidentified	1.73935	3.33885	0.00715475	2	438136780	438140635
HORVU.MOREX.r2.4HG0294880	unidentified	1.73639	3.332	0.000355164	4	112762945	112763408
HORVU.MOREX.r2.5HG0424870	unidentified	1.73479	3.3283	6.39001e-05	5	490922882	490925017
HORVU.MOREX.r2.2HG0090860	unidentified	1.73415	3.32685	0.00852616	2	22979581	22982622
HORVU.MOREX.r2.6HG0488990	unidentified	1.73323	3.3247	0.000398051	6	288307734	288309202
HORVU.MOREX.r2.4HG0276640	unidentified	1.72296	3.30114	0.00243117	4	66299	68520
HORVU.MOREX.r2.3HG0203760	unidentified	1.72072	3.296	0.00461167	3	96693573	96695298
HORVU.MOREX.r2.2HG0140130	unidentified	1.7163	3.28592	0.000645815	2	453020759	453023614
HORVU.MOREX.r2.6HG0488970	unidentified	1.70352	3.25694	0.00948376	6	287677167	287680412
HORVU.MOREX.r2.7HG0619910	Protein SLOW WALKER 1 [Source:Projected from Arabidopsis thaliana (AT2G47990) UniProtKB/Swiss-Prot;Acc:O82266]	1.70156	3.25252	0.00190747	7	567668143	567669750
HORVU.MOREX.r2HG0034330	unidentified	1.70142	3.25221	0.000218714	1	266757344	266758586
HORVU.MOREX.r2.2HG0153600	unidentified	1.69928	3.24739	0.000227471	2	535360668	535362973
HORVU.MOREX.r2.5HG0398330	unidentified	1.69911	3.247	0.00193479	5	404917949	404921702
HORVU.MOREX.r2.7HG0574990	Ribonuclease E/G-like protein, chloroplastic [Source:Projected from Arabidopsis thaliana (AT2G04270) UniProtKB/Swiss-Prot;Acc:F4IV66]	1.69703	3.24233	5.95356e-07	7	268177565	268226774
HORVU.MOREX.r2.2HG0161120	unidentified	1.69639	3.2409	0.000928569	2	565514012	565514512
HORVU.MOREX.r2.4HG0336330	unidentified	1.69614	3.24032	0.00603481	4	540016461	540018891
HORVU.MOREX.r2.7HG0537280	unidentified	1.69389	3.23527	0.00230443	7	16646307	16647742
HORVU.MOREX.r2.2HG0177800	unidentified	1.69374	3.23493	0.00306563	2	605180645	605181307
HORVU.MOREX.r2.6HG0479210	unidentified	1.69315	3.23361	0.00234614	6	161887721	161898827
HORVU.MOREX.r2.5HG0439890	unidentified	1.68926	3.22491	0.00762466	5	523205986	523210974
HORVU.MOREX.r2.5HG0435780	Mg-protoporphyrin IX chelatase [Source:Projected from Arabidopsis thaliana (AT1G08520) UniProtKB/TrEMBL;Acc:A0A178W355]	1.68919	3.22475	0.000635904	5	514764983	514771932
HORVU.MOREX.r2.3HG0253300	unidentified	1.6884	3.22298	0.00248642	3	520073148	520073736
HORVU.MOREX.r2.6HG0515940	unidentified	1.6821	3.20895	0.00373966	6	490302672	490303196
HORVU.MOREX.r2.6HG0506720	unidentified	1.6821	3.20894	1.79102e-06	6	448549483	448555143
HORVU.MOREX.r2.2HG0145800	unidentified	1.68136	3.20729	0.00264373	2	496920404	496923980
HORVU.MOREX.r2.3HG0242880	ABC transporter I family member 10 [Source:Projected from Arabidopsis thaliana (AT4G33460) UniProtKB/Swiss-Prot;Acc:Q8H1R4]	1.68088	3.20624	0.00727742	3	474300297	474302898
HORVU.MOREX.r2.7HG0584220	unidentified	1.67797	3.19978	0.0025043	7	387082644	387084265
HORVU.MOREX.r2.7HG0568170	unidentified	1.6767	3.19697	0.0074625	7	191016892	191019109
HORVU.MOREX.r2.5HG0409860	unidentified	1.67594	3.19528	0.00566863	5	456965570	456967289
HORVU.MOREX.r2.3HG0273140	unidentified	1.67358	3.19006	0.00182076	3	567839706	567843105
HORVU.MOREX.r2.3HG0196610	unidentified	1.67313	3.18905	0.00273657	3	41292108	41297018
HORVU.MOREX.r2.6HG0457660	unidentified	1.66328	3.16736	0.00462451	6	18957800	18958894
HORVU.MOREX.r2.6HG0482260	unidentified	1.65497	3.14917	0.00225957	6	199008711	199010244
HORVU.MOREX.r2.4HG0333580	unidentified	1.65436	3.14784	8.43928e-05	4	528132983	528136685
HORVU.MOREX.r2.4HG0287030	unidentified	1.65384	3.1467	0.0038805	4	42667569	42671875
HORVU.MOREX.r2.4HG0311740	unidentified	1.65217	3.14305	3.23444e-06	4	330821624	330874797
HORVU.MOREX.r2.3HG0199610	unidentified	1.6503	3.13899	0.011647	3	65041098	65043993
HORVU.MOREX.r2.5HG0384510	Phosphoglucan phosphatase LSF2, chloroplastic [Source:Projected from Arabidopsis thaliana (AT3G10940) UniProtKB/Swiss-Prot;Acc:Q9SRK5]	1.64812	3.13425	0.0110114	5	301281910	301284606
HORVU.MOREX.r2.5HG0408480	unidentified	1.64733	3.13254	0.005239	5	453370246	453371810
HORVU.MOREX.r2HG0046460	50S ribosomal protein L1, chloroplastic [Source:Projected from Arabidopsis thaliana (AT3G63490) UniProtKB/Swiss-Prot;Acc:Q9LY66]	1.64211	3.12122	0.000107469	1	362490688	362493906
HORVU.MOREX.r2.2HG0121310	unidentified	1.64147	3.11983	0.00244309	2	264214258	264259329
HORVU.MOREX.r2.2HG0129270	unidentified	1.64113	3.1191	0.00453383	2	353964006	353966946
HORVU.MOREX.r2.4HG0323430	unidentified	1.63385	3.1034	0.00342603	4	457239480	457242170
HORVU.MOREX.r2.5HG0376740	unidentified	1.6327	3.10094	0.00206675	5	215267014	215269108
HORVU.MOREX.r2.4HG0325160	Imidazole glycerol phosphate synthase hisHF [Source:Projected from Arabidopsis thaliana (AT4G26900) UniProtKB/TrEMBL;Acc:A0A178UW68]	1.6317	3.09879	0.000364418	4	471464933	471472247
HORVU.MOREX.r2.6HG0482200	unidentified	1.63037	3.09592	0.0090451	6	198659296	198659590
HORVU.MOREX.r2.7HG0567080	unidentified	1.63025	3.09566	0.00925389	7	176262065	176264002
HORVU.MOREX.r2.2HG0095940	unidentified	1.6288	3.09255	0.000275443	2	41649073	41654040
HORVU.MOREX.r2.2HG0165560	unidentified	1.62801	3.09087	4.79247e-05	2	577405536	577412568
HORVU.MOREX.r2.6HG0503170	Pentatricopeptide repeat-containing protein At2g15820, chloroplastic [Source:Projected from Arabidopsis thaliana (AT2G15820) UniProtKB/Swiss-Prot;Acc:Q9XIL5]	1.62774	3.09029	0.000615136	6	426401258	426403809
HORVU.MOREX.r2.2HG0123540	unidentified	1.62563	3.08577	0.0025695	2	297768605	297770661
HORVU.MOREX.r2.7HG0584380	unidentified	1.62423	3.08278	0.00651415	7	387928980	387929840
HORVU.MOREX.r2.7HG0527400	unidentified	1.6236	3.08142	1.12732e-05	7	52500	72659
HORVU.MOREX.r2.2HG0143400	unidentified	1.62235	3.07875	0.0039401	2	478527620	478529110
HORVU.MOREX.r2.4HG0319020	unidentified	1.62159	3.07714	0.00125765	4	418640445	418643677
HORVU.MOREX.r2.2HG0132170	unidentified	1.61559	3.06437	0.00178842	2	387731976	387740257
HORVU.MOREX.r2.5HG0412560	DEAD-box ATP-dependent RNA helicase 7 [Source:Projected from Arabidopsis thaliana (AT5G62190) UniProtKB/Swiss-Prot;Acc:Q39189]	1.61119	3.05505	4.30539e-05	5	462180526	462184521
HORVU.MOREX.r2.6HG0468490	unidentified	1.61088	3.05439	0.00587804	6	76614197	76625892
HORVU.MOREX.r2.2HG0082270	unidentified	1.60905	3.05052	0.000653304	2	6894173	6894624
HORVU.MOREX.r2HG0036000	Protein TIC110, chloroplastic [Source:Projected from Arabidopsis thaliana (AT1G06950) UniProtKB/Swiss-Prot;Acc:Q8LPR9]	1.60586	3.04377	2.03766e-05	1	281696397	281706008
HORVU.MOREX.r2.3HG0214800	unidentified	1.60264	3.03698	0.000323216	0	51950197	51951927
HORVU.MOREX.r2HG0024100	unidentified	1.60251	3.03672	0.00724008	1	133062356	133064087
HORVU.MOREX.r2.4HG0321060	unidentified	1.60214	3.03594	0.00852025	4	437698749	437699405
HORVU.MOREX.r2.3HG0274280	unidentified	1.597	3.02513	0.00774191	0	86087592	86087807
HORVU.MOREX.r2.5HG0381410	unidentified	1.59287	3.01648	0.00141363	5	272344631	272346208
HORVU.MOREX.r2.5HG0425460	unidentified	1.59139	3.01339	5.61674e-05	5	491986096	491988346
HORVU.MOREX.r2.2HG0091560	unidentified	1.5911	3.01278	4.25306e-08	2	26671441	26672301
HORVU.MOREX.r2.6HG0507060	unidentified	1.5896	3.00966	0.00672475	6	451631180	451638152
HORVU.MOREX.r2.7HG0614070	unidentified	1.58481	2.99967	0.00168464	7	557524165	557526582
HORVU.MOREX.r2.5HG0372520	unidentified	1.58385	2.99769	0.00213011	5	147127598	147143216
HORVU.MOREX.r2.2HG0086180	unidentified	1.57864	2.98688	0.00332777	2	14060308	14062306
HORVU.MOREX.r2.4HG0327720	unidentified	1.57245	2.97409	0.0107737	0	52940357	52941999
HORVU.MOREX.r2.7HG0567810	unidentified	1.57176	2.97266	0.0026421	7	185712312	185715200
HORVU.MOREX.r2.7HG0589330	unidentified	1.56964	2.9683	1.7595e-05	7	428684681	428687333
HORVU.MOREX.r2.3HG0214810	unidentified	1.56748	2.96386	0.00688454	0	51952085	51952333
HORVU.MOREX.r2.5HG0433840	unidentified	1.56528	2.95934	0.00373966	5	510482956	510484923
HORVU.MOREX.r2.4HG0331010	Methionine--tRNA ligase, chloroplastic/mitochondrial [Source:Projected from Arabidopsis thaliana (AT3G55400) UniProtKB/Swiss-Prot;Acc:Q9M2T9]	1.56498	2.95874	1.62163e-06	4	515453934	515461052
HORVU.MOREX.r2.2HG0159710	unidentified	1.56264	2.95394	0.00338182	2	562303381	562305296
HORVU.MOREX.r2.6HG0469440	unidentified	1.56161	2.95184	0.00799879	6	83013688	83018547
HORVU.MOREX.r2.6HG0505350	unidentified	1.55743	2.9433	0.00199848	6	440235733	440236896
HORVU.MOREX.r2.6HG0492460	unidentified	1.54781	2.92373	0.00888541	6	328646537	328648437
HORVU.MOREX.r2.5HG0378660	unidentified	1.54729	2.92267	0.00739972	5	237950822	237970767
HORVU.MOREX.r2HG0050120	Transcription termination factor MTERF4, chloroplastic [Source:Projected from Arabidopsis thaliana (AT4G02990) UniProtKB/Swiss-Prot;Acc:Q9ZT96]	1.54139	2.91074	0.00113549	1	387212476	387213969
HORVU.MOREX.r2.4HG0276590	unidentified	1.53723	2.90237	0.00638739	4	81047	82227
HORVU.MOREX.r2.5HG0349790	unidentified	1.53664	2.90119	0.000576148	5	1750821	1754075
HORVU.MOREX.r2.3HG0267040	unidentified	1.5305	2.88887	0.00486169	3	556716957	556719262
HORVU.MOREX.r2.4HG0277200	unidentified	1.53023	2.88833	0.000128553	4	1561469	1561771
HORVU.MOREX.r2.4HG0330390	unidentified	1.52937	2.88659	0.000429913	4	512810752	512812315
HORVU.MOREX.r2.2HG0136130	unidentified	1.52724	2.88233	0.00207468	2	427557970	427560993
HORVU.MOREX.r2.2HG0161790	unidentified	1.51978	2.86746	0.0113968	2	567861971	567864057
HORVU.MOREX.r2.2HG0120880	unidentified	1.51893	2.86579	4.90424e-10	0	51948500	51948790
HORVU.MOREX.r2HG0073220	unidentified	1.51265	2.85333	0.00640594	1	462876617	462880960
HORVU.MOREX.r2HG0031760	unidentified	1.51125	2.85058	0.00786525	1	236513996	236515475
HORVU.MOREX.r2.6HG0514480	unidentified	1.51099	2.85006	0.000114514	6	486457385	486471450
HORVU.MOREX.r2.6HG0471410	unidentified	1.50963	2.84737	0.00267964	6	95950210	95953810
HORVU.MOREX.r2.5HG0365830	unidentified	1.5091	2.84633	0.00688454	5	79345583	79346191
HORVU.MOREX.r2.2HG0150080	unidentified	1.50766	2.84348	0.00175673	2	519599935	519601132
HORVU.MOREX.r2.5HG0422760	unidentified	1.50751	2.84319	0.000843328	5	485767993	485769866
HORVU.MOREX.r2HG0032080	LSP1 [Source:Projected from Arabidopsis thaliana (AT5G35620) UniProtKB/TrEMBL;Acc:A0A178UEE3]	1.5074	2.84297	5.09189e-05	1	240192480	240195692
HORVU.MOREX.r2.2HG0128650	unidentified	1.50688	2.84195	0.000526657	2	348341210	348346002
HORVU.MOREX.r2.5HG0370810	unidentified	1.5032	2.83471	0.00124669	5	124348921	124352281
HORVU.MOREX.r2.3HG0247860	Protein FATTY ACID EXPORT 3, chloroplastic [Source:Projected from Arabidopsis thaliana (AT2G38550) UniProtKB/Swiss-Prot;Acc:Q9ZVH7]	1.50102	2.83042	0.00214517	3	498866612	498871248
HORVU.MOREX.r2.3HG0225600	unidentified	1.49582	2.82024	0.009863	3	347671048	347674557
HORVU.MOREX.r2.2HG0116330	unidentified	1.49562	2.81985	0.00440035	2	192599535	192602387
HORVU.MOREX.r2.3HG0202480	unidentified	1.49551	2.81964	0.000221389	3	86517312	86517785
HORVU.MOREX.r2.2HG0149590	unidentified	1.4873	2.80363	0.000249581	2	517832651	517839624
HORVU.MOREX.r2.7HG0535840	unidentified	1.48585	2.80082	0.00739972	7	14180676	14182262
HORVU.MOREX.r2.2HG0106250	unidentified	1.48471	2.79861	4.69751e-05	2	101777310	101778888
HORVU.MOREX.r2.2HG0148030	unidentified	1.48364	2.79654	0.00622558	2	510239959	510240928
HORVU.MOREX.r2.7HG0603380	unidentified	1.48183	2.79302	0.00154148	7	525044789	525045941
HORVU.MOREX.r2.3HG0252910	unidentified	1.4803	2.79006	0.00544029	3	518766772	518767365
HORVU.MOREX.r2.4HG0291480	unidentified	1.47334	2.77663	0.0074625	4	83252599	83254785
HORVU.MOREX.r2.5HG0366140	unidentified	1.4669	2.76427	0.000886494	5	82400637	82402105
HORVU.MOREX.r2.6HG0454200	unidentified	1.46688	2.76424	0.00688751	6	11030246	11031809
HORVU.MOREX.r2.5HG0378380	unidentified	1.46599	2.76253	0.011169	5	232516855	232519055
HORVU.MOREX.r2.3HG0189650	unidentified	1.4639	2.75853	0.0077311	3	15677059	15680121
HORVU.MOREX.r2.7HG0585050	unidentified	1.46371	2.75817	0.00542624	7	396529871	396532384
HORVU.MOREX.r2.3HG0193600	unidentified	1.46028	2.75162	0.000127722	3	25817208	25828497
HORVU.MOREX.r2.5HG0373950	unidentified	1.45854	2.7483	0.000100792	5	174564985	174570319
HORVU.MOREX.r2.6HG0451750	unidentified	1.4553	2.74214	0.00353831	6	6560021	6562839
HORVU.MOREX.r2.5HG0409280	unidentified	1.45442	2.74046	0.00647857	5	454854754	454858052
HORVU.MOREX.r2.7HG0538960	Superoxide dismutase [Fe] 3, chloroplastic [Source:Projected from Arabidopsis thaliana (AT5G23310) UniProtKB/Swiss-Prot;Acc:Q9FMX0]	1.45333	2.73839	0.00157147	7	19727675	19729099
HORVU.MOREX.r2.5HG0430310	unidentified	1.45157	2.73505	0.00414765	5	503453000	503456859
HORVU.MOREX.r2HG0054340	unidentified	1.4437	2.72017	0.0115924	1	408741882	408742898
HORVU.MOREX.r2.7HG0585130	unidentified	1.44364	2.72006	0.00833921	7	397276742	397278662
HORVU.MOREX.r2.2HG0173650	Plant cysteine oxidase 3 [Source:Projected from Arabidopsis thaliana (AT1G18490) UniProtKB/Swiss-Prot;Acc:Q1G3U6]	1.44345	2.71971	0.00935866	2	596465894	596469212
HORVU.MOREX.r2.2HG0144030	unidentified	1.44345	2.71971	0.000522858	2	484056810	484060232
HORVU.MOREX.r2.2HG0102000	unidentified	1.44331	2.71944	0.00200157	2	75175548	75177295
HORVU.MOREX.r2.5HG0401370	[Fructose-bisphosphate aldolase]-lysine N-methyltransferase, chloroplastic [Source:Projected from Arabidopsis thaliana (AT1G14030) UniProtKB/Swiss-Prot;Acc:Q9XI84]	1.44312	2.71908	1.12732e-05	5	422232832	422234969
HORVU.MOREX.r2.3HG0189070	Probable zinc metalloprotease EGY2, chloroplastic [Source:Projected from Arabidopsis thaliana (AT5G05740) UniProtKB/Swiss-Prot;Acc:Q9FFK3]	1.44253	2.71798	0.0012925	3	13978292	13982771
HORVU.MOREX.r2HG0034220	unidentified	1.44249	2.71789	0.00183623	1	265676431	265691209
HORVU.MOREX.r2.3HG0271070	unidentified	1.44087	2.71485	0.0102822	3	564329170	564330964
HORVU.MOREX.r2.2HG0146900	unidentified	1.44072	2.71457	1.09319e-05	2	503185817	503187570
HORVU.MOREX.r2.4HG0316950	30S ribosomal protein S1, chloroplastic [Source:Projected from Arabidopsis thaliana (AT5G30510) UniProtKB/Swiss-Prot;Acc:Q93VC7]	1.43783	2.70912	0.00626191	4	396353179	396359005
HORVU.MOREX.r2.6HG0454310	unidentified	1.43588	2.70547	0.00824158	6	11447118	11448795
HORVU.MOREX.r2.3HG0272760	unidentified	1.43427	2.70245	0.00952246	3	567086285	567089926
HORVU.MOREX.r2.7HG0569890	60S ribosomal protein L7-1 [Source:Projected from Arabidopsis thaliana (AT1G80750) UniProtKB/Swiss-Prot;Acc:Q9SAI5]	1.42682	2.68853	0.000188305	7	202292553	202293868
HORVU.MOREX.r2HG0018040	unidentified	1.42575	2.68654	0.00572614	1	70186778	70188125
HORVU.MOREX.r2.2HG0085790	unidentified	1.42525	2.68561	0.00804883	2	12864144	12876436
HORVU.MOREX.r2.2HG0123910	Proline--tRNA ligase, chloroplastic/mitochondrial [Source:Projected from Arabidopsis thaliana (AT5G52520) UniProtKB/Swiss-Prot;Acc:Q9FYR6]	1.42495	2.68505	0.00056435	2	303389915	303393847
HORVU.MOREX.r2.4HG0281420	Threonine dehydratase [Source:Projected from Arabidopsis thaliana (AT3G10050) UniProtKB/TrEMBL;Acc:A0A178VHF4]	1.42166	2.67894	0.00353403	4	14166834	14172966
HORVU.MOREX.r2.2HG0090790	unidentified	1.42162	2.67886	0.0119243	2	22781661	22785142
HORVU.MOREX.r2HG0052740	Thioredoxin-like fold domain-containing protein MRL7L, chloroplastic [Source:Projected from Arabidopsis thaliana (AT2G31840) UniProtKB/Swiss-Prot;Acc:Q9SKB6]	1.42097	2.67765	0.00561298	1	400053471	400054792
HORVU.MOREX.r2HG0015950	unidentified	1.42081	2.67736	0.0035067	1	57764381	57768630
HORVU.MOREX.r2HG0019550	unidentified	1.418	2.67215	0.000995018	1	81752750	81756952
HORVU.MOREX.r2.5HG0440780	unidentified	1.4167	2.66975	0.00174603	5	525831111	525837233
HORVU.MOREX.r2.3HG0237770	unidentified	1.41649	2.66936	0.00547164	3	444246494	444251341
HORVU.MOREX.r2HG0072410	unidentified	1.41388	2.66453	0.01059	1	461480669	461481136
HORVU.MOREX.r2.2HG0079640	unidentified	1.41205	2.66116	0.00453383	2	2046169	2048754
HORVU.MOREX.r2.7HG0546570	unidentified	1.40914	2.65579	0.00710321	7	41517473	41517808
HORVU.MOREX.r2HG0018910	Similar to 60S ribosomal protein L18 [Source: Projected from Oryza sativa (Os05g0155100)]	1.40718	2.65219	0.00576971	1	76800881	76804051
HORVU.MOREX.r2HG0075860	unidentified	1.40666	2.65123	0.000126186	1	468397789	468399792
HORVU.MOREX.r2.6HG0509790	unidentified	1.40004	2.63908	0.00461167	6	464501592	464514356
HORVU.MOREX.r2HG0076870	unidentified	1.39916	2.63747	0.00245885	1	470719571	470723069
HORVU.MOREX.r2.2HG0158860	unidentified	1.39699	2.63352	0.00121794	2	559663304	559666692
HORVU.MOREX.r2.5HG0432230	unidentified	1.39601	2.63172	0.00888541	5	507041247	507043549
HORVU.MOREX.r2.4HG0341350	Signal recognition particle 43 kDa protein, chloroplastic [Source:Projected from Arabidopsis thaliana (AT2G47450) UniProtKB/Swiss-Prot;Acc:O22265]	1.39505	2.62998	0.00833921	4	556782065	556783240
HORVU.MOREX.r2.5HG0439450	unidentified	1.3924	2.62515	0.00282172	5	522540224	522546422
HORVU.MOREX.r2.4HG0281790	Actin 1 [Source: Projected from Oryza sativa (Os03g0718100)]	1.39192	2.62427	1.33323e-06	4	15375023	15376598
HORVU.MOREX.r2.6HG0526830	unidentified	1.39065	2.62196	0.00175673	0	74027716	74030902
HORVU.MOREX.r2HG0055890	unidentified	1.3905	2.62169	0.0114102	1	414737781	414740121
HORVU.MOREX.r2.5HG0389330	unidentified	1.38846	2.61799	0.0108125	5	341569039	341570471
HORVU.MOREX.r2.5HG0446930	unidentified	1.38714	2.6156	0.00436414	5	537470353	537472543
HORVU.MOREX.r2.5HG0355840	unidentified	1.38673	2.61485	0.00580156	5	16725241	16727849
HORVU.MOREX.r2.2HG0172450	unidentified	1.38615	2.6138	0.00355847	2	594398556	594401956
HORVU.MOREX.r2.5HG0436230	unidentified	1.3839	2.60973	0.00225856	5	515762464	515764232
HORVU.MOREX.r2.2HG0170020	unidentified	1.38387	2.60967	0.000260971	2	587629081	587632013
HORVU.MOREX.r2.5HG0406710	unidentified	1.38181	2.60596	0.00244309	5	446499506	446502201
HORVU.MOREX.r2.5HG0441390	unidentified	1.37604	2.59555	0.00121794	5	527781696	527799192
HORVU.MOREX.r2.4HG0294920	unidentified	1.37535	2.5943	0.00369506	4	112230143	112230903
HORVU.MOREX.r2.7HG0608870	unidentified	1.36763	2.58046	0.0109902	7	543470953	543472646
HORVU.MOREX.r2HG0032660	Tyrosine--tRNA ligase [Source:Projected from Arabidopsis thaliana (AT3G02660) UniProtKB/TrEMBL;Acc:A0A178VAQ8]	1.3672	2.5797	0.00692883	1	247996276	247997814
HORVU.MOREX.r2.5HG0377850	unidentified	1.36456	2.57497	0.0030307	5	227758460	227767204
HORVU.MOREX.r2.3HG0269630	unidentified	1.36362	2.57331	0.00726658	3	562433041	562442352
HORVU.MOREX.r2.3HG0213080	unidentified	1.35877	2.56467	0.00102932	3	187044419	187050029
HORVU.MOREX.r2.7HG0587430	unidentified	1.35579	2.55936	0.00397263	7	412490648	412492198
HORVU.MOREX.r2.6HG0499910	unidentified	1.35127	2.55136	0.0010701	6	395806606	395808124
HORVU.MOREX.r2.2HG0120850	unidentified	1.34228	2.53552	0.00501803	0	51951691	51953043
HORVU.MOREX.r2.2HG0116950	unidentified	1.33776	2.52758	0.00390522	2	200062574	200067272
HORVU.MOREX.r2.4HG0320500	unidentified	1.33293	2.51914	0.00181636	4	433174427	433176257
HORVU.MOREX.r2.2HG0102760	unidentified	1.32879	2.51192	0.0104893	2	79921138	79922844
HORVU.MOREX.r2HG0011190	unidentified	1.32646	2.50786	0.0012151	1	25474507	25475721
HORVU.MOREX.r2.5HG0377310	Dynamin-like protein ARC5 [Source:Projected from Arabidopsis thaliana (AT3G19720) UniProtKB/Swiss-Prot;Acc:Q84N64]	1.3207	2.49788	0.00956094	5	222292292	222352081
HORVU.MOREX.r2.7HG0582810	unidentified	1.31823	2.4936	0.0119369	7	373026649	373028731
HORVU.MOREX.r2HG0020620	unidentified	1.31822	2.49358	0.00230673	1	93577505	93580231
HORVU.MOREX.r2.2HG0142150	unidentified	1.31806	2.4933	8.08748e-07	2	469089703	469093838
HORVU.MOREX.r2.3HG0217370	unidentified	1.31578	2.48938	0.0071805	3	242184070	242234263
HORVU.MOREX.r2.6HG0451470	unidentified	1.31448	2.48712	0.00622558	6	5417779	5421732
HORVU.MOREX.r2.5HG0372730	unidentified	1.31369	2.48576	0.0045122	5	149033545	149063214
HORVU.MOREX.r2.7HG0597810	unidentified	1.31353	2.4855	0.0118521	7	492860515	492863871
HORVU.MOREX.r2.6HG0519310	unidentified	1.31048	2.48023	0.000166024	6	500124858	500129216
HORVU.MOREX.r2.6HG0473320	unidentified	1.30845	2.47675	0.00406589	6	111155012	111158837
HORVU.MOREX.r2HG0045470	unidentified	1.30764	2.47536	0.00499528	1	355055201	355058979
HORVU.MOREX.r2.2HG0088320	unidentified	1.30292	2.46727	0.0074625	2	18394728	18399897
HORVU.MOREX.r2.7HG0535260	unidentified	1.30094	2.4639	0.00190747	7	12854204	12855178
HORVU.MOREX.r2.7HG0609850	unidentified	1.30043	2.46303	0.00634948	7	547157051	547160198
HORVU.MOREX.r2.2HG0102960	unidentified	1.29995	2.46221	0.00970894	2	81660912	81662962
HORVU.MOREX.r2.5HG0387650	unidentified	1.29742	2.45789	0.00268731	5	326539118	326543577
HORVU.MOREX.r2.2HG0083030	unidentified	1.29592	2.45533	0.00336827	2	7776948	7779502
HORVU.MOREX.r2.7HG0582190	unidentified	1.29341	2.45107	0.00851307	7	367110442	367111795
HORVU.MOREX.r2.7HG0611660	HISTIDINE TRIAD NUCLEOTIDE-BINDING 2 [Source:Projected from Arabidopsis thaliana (AT1G31160) UniProtKB/TrEMBL;Acc:Q8GYJ9]	1.29253	2.44958	0.00123674	7	551807740	551809660
HORVU.MOREX.r2.6HG0453590	unidentified	1.29156	2.44793	0.00196259	6	10259987	10265886
HORVU.MOREX.r2.6HG0494050	unidentified	1.2909	2.44681	0.000320655	6	347448220	347464022
HORVU.MOREX.r2.5HG0390750	Phosphoenolpyruvate/phosphate translocator 1, chloroplastic [Source:Projected from Arabidopsis thaliana (AT5G33320) UniProtKB/Swiss-Prot;Acc:Q8RXN3]	1.28541	2.43751	0.00215235	5	354798572	354802583
HORVU.MOREX.r2.3HG0201730	unidentified	1.28469	2.4363	0.00867114	3	79255669	79258946
HORVU.MOREX.r2.3HG0192500	unidentified	1.28034	2.42895	0.00355859	3	22631755	22633929
HORVU.MOREX.r2.7HG0590870	unidentified	1.27948	2.42752	0.00837161	7	441544626	441551053
HORVU.MOREX.r2HG0026930	unidentified	1.27646	2.42244	0.00149499	1	171314140	171352547
HORVU.MOREX.r2.2HG0171960	unidentified	1.2738	2.41798	0.00101045	2	591892468	591899909
HORVU.MOREX.r2HG0046570	UDP-sulfoquinovose synthase, chloroplastic [Source:Projected from Arabidopsis thaliana (AT4G33030) UniProtKB/Swiss-Prot;Acc:O48917]	1.26857	2.40922	0.000374699	1	362806808	362808976
HORVU.MOREX.r2.5HG0427750	unidentified	1.26793	2.40816	0.011488	5	498595332	498597598
HORVU.MOREX.r2HG0070480	unidentified	1.2651	2.40343	0.0117723	1	458405851	458406986
HORVU.MOREX.r2.4HG0295820	unidentified	1.26194	2.39818	0.00603481	4	122183167	122185462
HORVU.MOREX.r2.4HG0349060	unidentified	1.26139	2.39727	0.00157147	4	572167250	572167997
HORVU.MOREX.r2.3HG0237090	unidentified	1.25971	2.39448	0.00382655	3	439709597	439712526
HORVU.MOREX.r2.4HG0293280	unidentified	1.25779	2.39129	0.00282172	4	99248485	99262709
HORVU.MOREX.r2.3HG0205890	Probable sodium/metabolite cotransporter BASS4, chloroplastic [Source:Projected from Arabidopsis thaliana (AT3G56160) UniProtKB/Swiss-Prot;Acc:F4IZC4]	1.25425	2.38543	0.00124421	3	117603175	117615945
HORVU.MOREX.r2.5HG0354740	unidentified	1.25307	2.38348	0.0107737	5	13835736	13837331
HORVU.MOREX.r2HG0078410	unidentified	1.25257	2.38266	0.00164257	1	474536234	474539402
HORVU.MOREX.r2.3HG0232920	unidentified	1.24987	2.3782	0.0108425	3	412304430	412306073
HORVU.MOREX.r2.6HG0489930	unidentified	1.2471	2.37363	0.000225347	6	300385211	300386620
HORVU.MOREX.r2.4HG0348590	unidentified	1.24659	2.3728	5.28093e-05	4	573845985	573850522
HORVU.MOREX.r2.6HG0461760	unidentified	1.2433	2.3674	2.3843e-05	6	34230598	34241864
HORVU.MOREX.r2.4HG0320530	unidentified	1.24171	2.36479	0.00889492	4	433656107	433658221
HORVU.MOREX.r2.7HG0588940	unidentified	1.23866	2.35979	0.00544578	7	425337686	425342657
HORVU.MOREX.r2.2HG0123030	Polyribonucleotide nucleotidyltransferase 1, chloroplastic [Source:Projected from Arabidopsis thaliana (AT3G03710) UniProtKB/Swiss-Prot;Acc:Q8GZQ3]	1.23361	2.35154	0.00638353	2	286899062	286945263
HORVU.MOREX.r2.3HG0239570	unidentified	1.23016	2.34593	0.00109985	3	456298587	456302402
HORVU.MOREX.r2.3HG0191610	Emb2738 [Source:Projected from Arabidopsis thaliana (AT3G12080) UniProtKB/TrEMBL;Acc:A0A384LJ95]	1.22379	2.33559	0.00564506	3	19510087	19514361
HORVU.MOREX.r2HG0008270	unidentified	1.21879	2.32751	0.0106013	1	18070859	18072313
HORVU.MOREX.r2.3HG0198590	unidentified	1.21841	2.3269	6.25532e-05	3	57159790	57162278
HORVU.MOREX.r2.5HG0362070	unidentified	1.21573	2.32257	0.00194684	5	49503525	49508787
HORVU.MOREX.r2.3HG0241540	unidentified	1.21541	2.32206	0.00128603	3	468432530	468452578
HORVU.MOREX.r2.3HG0193400	RAP domain-containing protein, chloroplastic [Source:Projected from Arabidopsis thaliana (AT2G31890) UniProtKB/Swiss-Prot;Acc:Q8VZE7]	1.21065	2.31442	0.0118248	3	25163506	25166320
HORVU.MOREX.r2.2HG0106890	unidentified	1.20477	2.30501	0.00291229	2	107231523	107237819
HORVU.MOREX.r2.7HG0580620	IMP4 [Source:Projected from Arabidopsis thaliana (AT1G63780) UniProtKB/TrEMBL;Acc:A0A178WDJ3]	1.20346	2.30291	0.00373966	7	348505469	348509776
HORVU.MOREX.r2.4HG0308530	Serine--tRNA ligase, chloroplastic/mitochondrial [Source:Projected from Arabidopsis thaliana (AT1G11870) UniProtKB/Swiss-Prot;Acc:Q8RWT8]	1.20128	2.29944	0.00904382	4	289093533	289126178
HORVU.MOREX.r2.3HG0183450	unidentified	1.19794	2.29412	0.00334697	3	2909597	2912912
HORVU.MOREX.r2HG0027280	unidentified	1.19569	2.29055	0.00470575	1	179303586	179305535
HORVU.MOREX.r2.7HG0615620	unidentified	1.19128	2.28356	0.0113968	7	560856632	560859306
HORVU.MOREX.r2HG0003050	unidentified	1.18518	2.27392	0.00405423	0	7234379	7238916
HORVU.MOREX.r2.2HG0113790	unidentified	1.18463	2.27305	0.0101162	2	171585463	171592585
HORVU.MOREX.r2.2HG0180610	unidentified	1.18268	2.26999	0.0102822	0	84339902	84343784
HORVU.MOREX.r2.7HG0533900	unidentified	1.18005	2.26585	0.00727742	7	11037818	11041052
HORVU.MOREX.r2.3HG0192530	unidentified	1.17922	2.26455	0.0077198	3	22718137	22720143
HORVU.MOREX.r2.2HG0147700	unidentified	1.1763	2.25996	0.00362877	2	508057936	508061154
HORVU.MOREX.r2.5HG0377240	unidentified	1.16903	2.2486	0.0074625	5	222015889	222022147
HORVU.MOREX.r2.4HG0332570	unidentified	1.1678	2.2467	0.00462444	4	523809191	523812363
HORVU.MOREX.r2.5HG0406360	unidentified	1.16574	2.24349	0.00238124	5	444899563	444901020
HORVU.MOREX.r2.2HG0089200	unidentified	1.1624	2.23829	0.00270676	2	19715095	19718475
HORVU.MOREX.r2.2HG0148660	unidentified	1.16182	2.2374	0.000244031	2	513522893	513527409
HORVU.MOREX.r2.4HG0284080	unidentified	1.15864	2.23247	0.00854776	4	24218379	24221673
HORVU.MOREX.r2.6HG0452850	unidentified	1.15587	2.22818	0.00353831	6	8424388	8427371
HORVU.MOREX.r2.2HG0135200	unidentified	1.15479	2.22651	0.0114154	2	411035947	411047046
HORVU.MOREX.r2.4HG0348350	unidentified	1.15048	2.21987	0.00168515	0	71541023	71543161
HORVU.MOREX.r2.2HG0164500	unidentified	1.14678	2.2142	0.00639975	2	575476726	575479629
HORVU.MOREX.r2.7HG0553980	RNI-like superfamily protein [Source:Projected from Arabidopsis thaliana (AT1G10510) UniProtKB/TrEMBL;Acc:Q93ZV8]	1.14628	2.21342	0.00736289	7	84809139	84816197
HORVU.MOREX.r2.5HG0368490	unidentified	1.14467	2.21096	0.00194684	5	101784291	101801101
HORVU.MOREX.r2HG0018140	unidentified	1.14383	2.20967	0.0010098	1	70551766	70556405
HORVU.MOREX.r2HG0028200	unidentified	1.13902	2.20231	0.000585253	1	192015886	192054492
HORVU.MOREX.r2.2HG0082640	unidentified	1.13305	2.19322	0.0117723	2	7384475	7385519
HORVU.MOREX.r2HG0052350	unidentified	1.11998	2.17344	0.0082101	1	398893259	398896972
HORVU.MOREX.r2.5HG0432060	unidentified	1.11865	2.17143	0.00152163	5	506884615	506888826
HORVU.MOREX.r2.7HG0577670	unidentified	1.11317	2.1632	0.00688454	7	310094606	310096813
HORVU.MOREX.r2HG0009930	unidentified	1.11093	2.15985	0.00852072	0	23402180	23403424
HORVU.MOREX.r2.4HG0295460	Pentatricopeptide repeat-containing protein At3g06430, chloroplastic [Source:Projected from Arabidopsis thaliana (AT3G06430) UniProtKB/Swiss-Prot;Acc:Q9SQU6]	1.10961	2.15787	0.002678	4	119652508	119654217
HORVU.MOREX.r2.5HG0446350	unidentified	1.10694	2.15388	0.000205335	5	536015210	536021786
HORVU.MOREX.r2.7HG0567650	unidentified	1.10491	2.15086	0.00851307	7	184272795	184274755
HORVU.MOREX.r2.4HG0283890	unidentified	1.10366	2.149	0.00209681	4	23495447	23500103
HORVU.MOREX.r2.3HG0186250	unidentified	1.10033	2.14404	6.37228e-05	3	8941251	8948550
HORVU.MOREX.r2.7HG0605190	unidentified	1.09236	2.13222	7.20414e-05	7	531639718	531642512
HORVU.MOREX.r2.6HG0516470	unidentified	1.09182	2.13143	0.00240052	6	492213926	492217461
HORVU.MOREX.r2.4HG0294400	unidentified	1.09057	2.12958	0.00122342	4	107596601	107602941
HORVU.MOREX.r2.4HG0340650	AT5G66055 protein [Source:Projected from Arabidopsis thaliana (AT5G66055) UniProtKB/TrEMBL;Acc:B9DF91]	1.08911	2.12743	0.00750995	4	554774047	554777538
HORVU.MOREX.r2.2HG0132970	Eukaryotic translation initiation factor 3 subunit H [Source:Projected from Arabidopsis thaliana (AT1G10840) UniProtKB/Swiss-Prot;Acc:Q9C5Z2]	1.08868	2.12679	0.0117723	2	394026031	394031255
HORVU.MOREX.r2.2HG0161860	unidentified	1.08297	2.1184	0.00888541	2	567955397	567960040
HORVU.MOREX.r2.5HG0362690	unidentified	1.0773	2.11008	0.00325106	0	25173798	25177184
HORVU.MOREX.r2.7HG0591580	unidentified	1.07691	2.10951	0.0101354	7	447571038	447576613
HORVU.MOREX.r2.2HG0102110	unidentified	1.07283	2.10355	0.00794144	2	75983362	75985286
HORVU.MOREX.r2.5HG0377440	unidentified	1.07172	2.10194	0.0119939	5	223578568	223581634
HORVU.MOREX.r2.4HG0343100	unidentified	1.06504	2.09223	0.0105417	4	561436723	561446018
HORVU.MOREX.r2.5HG0422010	unidentified	1.06264	2.08876	0.00589121	5	483949688	483952706
HORVU.MOREX.r2.3HG0214390	unidentified	1.06111	2.08654	0.000762037	3	205305887	205310916
HORVU.MOREX.r2.7HG0588970	Similar to Photolyase/blue-light receptor PHR2 [Source: Projected from Oryza sativa (Os03g0343400)]	1.05375	2.07592	0.00314804	7	425461263	425464364
HORVU.MOREX.r2HG0027300	unidentified	1.05013	2.07071	0.00294384	1	179335432	179343401
HORVU.MOREX.r2.2HG0173980	unidentified	1.04671	2.06582	0.00215235	2	597214511	597218775
HORVU.MOREX.r2.7HG0557540	unidentified	1.04308	2.06062	0.00180007	7	107189845	107204683
HORVU.MOREX.r2.4HG0312490	unidentified	1.03307	2.04638	0.00152579	4	340323800	340329906
HORVU.MOREX.r2.2HG0129250	unidentified	1.03012	2.0422	0.00884777	2	353652720	353656773
HORVU.MOREX.r2.3HG0253820	unidentified	1.02718	2.03803	0.0117723	3	521670511	521671975
HORVU.MOREX.r2.6HG0505700	unidentified	1.02692	2.03767	0.00196769	6	443187996	443189385
HORVU.MOREX.r2.2HG0157070	Probable plastid-lipid-associated protein 11, chloroplastic [Source:Projected from Arabidopsis thaliana (AT4G00030) UniProtKB/Swiss-Prot;Acc:O81304]	1.02214	2.03093	0.00622176	2	553801993	553803904
HORVU.MOREX.r2HG0015120	unidentified	1.02023	2.02825	0.00270505	1	53226944	53231232
HORVU.MOREX.r2.4HG0325400	Chorismate synthase, chloroplastic [Source:Projected from Arabidopsis thaliana (AT1G48850) UniProtKB/Swiss-Prot;Acc:P57720]	1.01841	2.02569	0.00165119	4	472962724	472966319
HORVU.MOREX.r2HG0069410	unidentified	1.01621	2.0226	0.00152163	1	456437998	456441485
HORVU.MOREX.r2.5HG0387270	unidentified	1.01514	2.0211	0.00177023	5	322942398	322952221
HORVU.MOREX.r2.4HG0330210	unidentified	1.01428	2.01989	0.0108577	4	512311606	512313718
HORVU.MOREX.r2.2HG0160200	unidentified	1.00783	2.01088	0.00981484	2	563516974	563519688
HORVU.MOREX.r2.3HG0238070	unidentified	1.00131	2.00181	0.00586488	3	446323768	446338436
HORVU.MOREX.r2.7HG0548090	Pentatricopeptide repeat-containing protein At1g19720 [Source:Projected from Arabidopsis thaliana (AT1G19720) UniProtKB/Swiss-Prot;Acc:Q9FXH1]	0.996523	1.99519	0.0102977	7	48962922	48965504
HORVU.MOREX.r2.4HG0308420	unidentified	0.986134	1.98087	0.00129709	4	285888301	285962131
HORVU.MOREX.r2.2HG0158620	unidentified	0.985412	1.97988	0.00384713	2	559135495	559140958
HORVU.MOREX.r2.2HG0135340	unidentified	0.983838	1.97772	1.86398e-05	2	413198169	413204413
HORVU.MOREX.r2.2HG0099480	unidentified	0.979619	1.97195	0.0115331	2	57715664	57718951
HORVU.MOREX.r2.2HG0108990	unidentified	0.975152	1.96585	0.00933158	2	127731607	127741713
HORVU.MOREX.r2.5HG0412440	unidentified	0.944821	1.92495	0.00408114	5	461865762	461871516
HORVU.MOREX.r2.6HG0486460	unidentified	0.943473	1.92315	0.000894904	6	255936136	255943286
HORVU.MOREX.r2.2HG0170860	unidentified	0.941817	1.92095	0.00833304	2	590251386	590263568
HORVU.MOREX.r2.2HG0090700	unidentified	0.935401	1.91242	0.00580156	2	22662524	22665775
HORVU.MOREX.r2.2HG0164860	unidentified	0.927846	1.90243	0.00231305	2	576168679	576178578
HORVU.MOREX.r2.4HG0318050	unidentified	0.927802	1.90238	0.00330972	4	408302073	408310397
HORVU.MOREX.r2.3HG0231610	Pentatricopeptide repeat-containing protein At1g30610, chloroplastic [Source:Projected from Arabidopsis thaliana (AT1G30610) UniProtKB/Swiss-Prot;Acc:Q9SA76]	0.923201	1.89632	0.0107998	3	400402112	400408088
HORVU.MOREX.r2.2HG0146170	unidentified	0.883298	1.84459	0.0111848	2	498770432	498776016
HORVU.MOREX.r2.7HG0542280	unidentified	0.857588	1.81201	0.0103321	7	28035688	28044244
HORVU.MOREX.r2.5HG0353270	Dihydrofolate synthetase [Source:Projected from Arabidopsis thaliana (AT5G41480) UniProtKB/Swiss-Prot;Acc:F4JYE9]	0.831728	1.77982	0.00598822	0	17041818	17045890
HORVU.MOREX.r2.7HG0602710	unidentified	0.826808	1.77376	0.00427148	7	522286607	522290832
HORVU.MOREX.r2.2HG0149030	unidentified	0.802361	1.74395	0.0036367	2	515653670	515663851
HORVU.MOREX.r2.6HG0481310	unidentified	0.798771	1.73962	0.00677791	6	185788683	185794336
HORVU.MOREX.r2.2HG0171190	unidentified	0.773672	1.70962	0.011312	2	590975651	590976442
HORVU.MOREX.r2.7HG0621900	unidentified	0.740489	1.67074	0.00935866	7	571145053	571150833
HORVU.MOREX.r2.6HG0499220	unidentified	0.732947	1.66203	0.0111686	6	388494972	388499669
HORVU.MOREX.r2.2HG0147940	unidentified	0.703701	1.62868	0.0104893	2	509284483	509290305
HORVU.MOREX.r2.5HG0383240	unidentified	0.636627	1.55469	0.0100892	5	289285016	289285366
HORVU.MOREX.r2.3HG0242240	unidentified	0	1	1	3	471538782	471540998
HORVU.MOREX.r2.5HG0365730	unidentified	-1.37356e-05	1.00001	1	5	78560359	78567825

## Sheet: Table S5
Table S5. Downregulated genes, recovery phase (padj<0.01)
Ensembl_gene_id	description	log2 fold change	fold change	padj	chromo-some	start position	end position
HORVU.MOREX.r2.7HG0531380	Retrovirus-related Pol polyprotein from transposon TNT 1-94	-23.0141	8.471e+06	1.1876e-10	7	7154263	7156081
HORVU.MOREX.r2.4HG0321820	Plant protein 1589 of Uncharacterized protein function	-7.3861	167.277	2.63127e-05	4	444149608	444150122
HORVU.MOREX.r2.3HG0253380	ATP-dependent Clp protease adapter protein ClpS	-6.73839	106.772	0.0097856	3	520203827	520204988
HORVU.MOREX.r2.4HG0280100	staurosporin and temperature sensitive 3-like A	-4.50229	22.6633	0.000105633	4	9922951	9923208
HORVU.MOREX.r2.3HG0188940	AP2/B3 transcription factor family protein	-4.30891	19.8203	0.000228048	3	14365916	14367680
HORVU.MOREX.r2.2HG0093560	Flowering-promoting factor 1-like protein 1	-3.69927	12.9895	0.00379972	0	23159707	23160012
HORVU.MOREX.r2.4HG0280110	staurosporin and temperature sensitive 3-like A/Haloacid dehalogenase-like hydrolase(LC)	-3.68126	12.8283	8.26572e-05	4	9923335	9925535
HORVU.MOREX.r2.7HG0581730	NAC domain-containing protein	-3.63747	12.4448	0.0018438	7	362343797	362346189
HORVU.MOREX.r2.2HG0138540	DNA helicase homolog	-3.51081	11.3988	0.00690471	2	442672000	442676646
HORVU.MOREX.r2.5HG0357350	2-oxoglutarate and Fe(II)-dependent oxygenase superfamily protein	-3.04201	8.23635	0.0079893	5	22220484	22221827
HORVU.MOREX.r2.2HG0093550	Flowering-promoting factor 1-like protein 1	-2.89122	7.41895	0.000661132	0	23163639	23163944
HORVU.MOREX.r2.2HG0173810	unidentified	-2.86841	7.30258	0.00237553	2	596757685	596758080
HORVU.MOREX.r2.4HG0279680	Lysine--tRNA ligase	-2.85357	7.22786	0.00114231	4	8806155	8809908
HORVU.MOREX.r2.2HG0091470	NAC domain protein	-2.82552	7.08869	0.000101612	2	25758521	25759671
HORVU.MOREX.r2.6HG0522770	Inosine-5'-monophosphate dehydrogenase	-2.82129	7.06794	0.00063366	6	508871942	508873234
HORVU.MOREX.r2.3HG0259320	transmembrane protein	-2.75689	6.75937	1.87832e-06	0	71830850	71834705
HORVU.MOREX.r2.4HG0346330	Cortical cell-delineating protein	-2.6799	6.40812	0.00343427	4	570335202	570335681
HORVU.MOREX.r2.2HG0152820	Hsp70-Hsp90 organizing protein 1	-2.52946	5.77357	0.00124669	2	530965985	530968818
HORVU.MOREX.r2.2HG0133410	SNF1-related protein kinase regulatory subunit gamma 1	-2.5188	5.73105	0.00125481	2	398883365	398888627
HORVU.MOREX.r2.5HG0357520	NAC domain-containing protein///Tetratricopeptide repeat (TPR)-like superfamily protein (LC)	-2.51454	5.71416	0.000266435	5	22862596	22867176
HORVU.MOREX.r2.2HG0145540	Protein-L-isoaspartate O-methyltransferase	-2.48776	5.60908	1.30734e-06	2	495135074	495136927
HORVU.MOREX.r2.7HG0529200	MLO-like protein	-2.45701	5.49076	0.00139333	7	2934618	2938724
HORVU.MOREX.r2.2HG0152150	Probable beta-D-xylosidase 6 [Source:Projected from Arabidopsis thaliana (AT5G10560) UniProtKB/Swiss-Prot;Acc:Q9LXA8]	-2.43946	5.42437	2.79257e-05	2	528255638	528259062
HORVU.MOREX.r2.6HG0473100	Ion transporter , Na+ transpor [Source: Projected from Oryza sativa (Os02g0175000)] Sodium transporter	-2.43065	5.39136	4.89162e-06	6	108927427	108929415
HORVU.MOREX.r2.5HG0434020	Calcium-binding EF-hand	-2.3317	5.03399	0.00543202	5	510763929	510764408
HORVU.MOREX.r2.3HG0259560	ENTH/VHS family protein	-2.3152	4.97673	0.00267377	3	539037793	539038053
HORVU.MOREX.r2.2HG0157440	nudix hydrolase homolog 8 [Source:Projected from Arabidopsis thaliana (AT5G47240) TAIR;Acc:AT5G47240]	-2.30355	4.93672	5.08398e-05	2	555336058	555337929
HORVU.MOREX.r2HG0055790	Glutamate formiminotransferase 1	-2.29869	4.9201	0.00832571	1	414238004	414239020
HORVU.MOREX.r2HG0034160	Transmembrane protein	-2.28104	4.86028	0.0106013	1	265234211	265235461
HORVU.MOREX.r2.3HG0266500	Amino acid permease	-2.23386	4.7039	0.00956094	3	555151792	555153700
HORVU.MOREX.r2.5HG0447780	Glutathione S-transferase	-2.20635	4.61505	1.03143e-08	5	538350783	538352364
HORVU.MOREX.r2.5HG0426110	unidentified	-2.20048	4.59632	0.0117723	5	494319361	494320868
HORVU.MOREX.r2.7HG0563130	Heat shock protein 90	-2.18016	4.53204	0.00406589	7	148087636	148092230
HORVU.MOREX.r2.4HG0281970	Phytochrome A, Photorecepto [Source: Projected from Oryza sativa (Os03g0719800)]	-2.17916	4.5289	3.53141e-05	4	16134747	16139379
HORVU.MOREX.r2HG0038610	Nucleotide-diphospho-sugar transferases superfamily protein///Electron transfer flavoprotein-ubiquinone oxidoreductase (HC)	-2.15021	4.43893	9.61877e-06	1	302892051	302898006
HORVU.MOREX.r2.6HG0494530	Aquaporin	-2.11008	4.31715	0.00353831	6	341318407	341321359
HORVU.MOREX.r2.7HG0544860	HNH endonuclease	-2.10054	4.2887	7.809e-06	7	36005668	36007525
HORVU.MOREX.r2.2HG0100940	Lipase/lipooxygenase	-2.08127	4.23179	0.0104278	2	66931472	66933226
HORVU.MOREX.r2.3HG0210160	unidentified	-2.07258	4.20638	0.00799879	3	159884488	159887635
HORVU.MOREX.r2.5HG0443600	Long-chain-fatty-acid CoA ligase	-2.06921	4.19658	0.000489635	5	531224791	531232509
HORVU.MOREX.r2.2HG0083630	Cytochrome P450	-2.04864	4.13717	0.0030307	2	8980382	8984584
HORVU.MOREX.r2.4HG0287180	Glucose-6-phosphate isomerase (LC)	-2.04319	4.12156	0.00480287	4	43576311	43576736
HORVU.MOREX.r2.2HG0083720	Sugar transporter	-2.04305	4.12115	1.5986e-05	2	9132587	9136452
HORVU.MOREX.r2.2HG0095570	Metallo-beta-lactamase-like	-2.03336	4.09357	0.000975243	2	40561871	40564378
HORVU.MOREX.r2.6HG0525070	Aquaporin	-2.01637	4.04564	0.00168464	6	511873120	511874209
HORVU.MOREX.r2.4HG0327550	Peptide transporter	-1.97285	3.92542	2.96567e-10	4	492430690	492434293
HORVU.MOREX.r2.7HG0610070	3-hydroxyisobutyrate dehydrogenase	-1.94551	3.85174	0.00222865	7	547774221	547776849
HORVU.MOREX.r2HG0012680	Kinase	-1.94264	3.84408	0.00058872	1	34360350	34363084
HORVU.MOREX.r2.6HG0503500	Probable carotenoid cleavage dioxygenase 4, chloroplastic [Source:Projected from Arabidopsis thaliana (AT4G19170) UniProtKB/Swiss-Prot;Acc:O49675]	-1.9275	3.80396	0.00304231	6	428340280	428342211
HORVU.MOREX.r2.2HG0173750	Exocyst complex component	-1.8906	3.70789	0.00637371	0	79491774	79493267
HORVU.MOREX.r2.6HG0480860	CASP-like protein	-1.88039	3.68176	0.000221389	6	176775771	176776720
HORVU.MOREX.r2.7HG0588440	F-box family protein	-1.87175	3.65977	0.0119485	7	421071518	421073511
HORVU.MOREX.r2.7HG0620800	Zim17-type zinc finger protein	-1.86824	3.65086	3.10935e-05	7	569137280	569139350
HORVU.MOREX.r2.7HG0549980	Nitrilase/cyanide hydratase and apolipoprotein N-acyltransferase family protein	-1.85014	3.60536	0.00330516	7	56728440	56730017
HORVU.MOREX.r2.5HG0442720	Protein kinase	-1.82152	3.53454	0.000173874	5	529778138	529781781
HORVU.MOREX.r2.7HG0563760	Tonoplast dicarboxylate transporter	-1.81305	3.51385	0.00647574	7	152995337	152998059
HORVU.MOREX.r2HG0071960	Cytochrome P450 family protein	-1.80594	3.49657	0.0074625	1	460749512	460754085
HORVU.MOREX.r2.6HG0466170	Receptor kinase	-1.80552	3.49556	0.000577106	6	60680951	60684121
HORVU.MOREX.r2.4HG0308370	inactive purple acid phosphatase-like protein	-1.78796	3.45327	0.000336242	4	284736670	284740621
HORVU.MOREX.r2.7HG0598120	Alpha-amylase	-1.77517	3.42278	0.00330864	7	495907080	495908869
HORVU.MOREX.r2HG0019150	Peroxisomal membrane (Mpv17/PMP22) family protein	-1.75546	3.37634	0.00172566	1	79153344	79155487
HORVU.MOREX.r2.7HG0560280	Carboxyl-terminal-processing peptidase 3, chloroplastic [Source:Projected from Arabidopsis thaliana (AT3G57680) UniProtKB/Swiss-Prot;Acc:F4J3G5]	-1.74717	3.357	7.07062e-06	7	125964126	125968649
HORVU.MOREX.r2.3HG0274460	Metallothionein	-1.74377	3.3491	0.00411313	0	84959851	84960176
HORVU.MOREX.r2.4HG0339440	Receptor kinase-like protein	-1.7379	3.33548	0.00253772	4	550607049	550610392
HORVU.MOREX.r2.2HG0093910	Potassium transporter	-1.73376	3.32593	3.42265e-11	2	34265258	34270454
HORVU.MOREX.r2.7HG0560150	Carboxyl methyltransferase	-1.73225	3.32245	0.000527074	7	124723652	124726364
HORVU.MOREX.r2.5HG0407530	Disease resistance protein (NBS-LRR class) family	-1.70688	3.26454	0.000490264	5	450095796	450130816
HORVU.MOREX.r2.7HG0615630	Red chlorophyll catabolite reductase	-1.69228	3.23168	0.00157147	7	560859566	560860785
HORVU.MOREX.r2.3HG0192720	Chaperone protein dnaJ	-1.68066	3.20574	0.000218714	3	23276533	23278263
HORVU.MOREX.r2HG0062540	Protein kinase	-1.67639	3.19628	6.87763e-05	1	441068886	441071601
HORVU.MOREX.r2.3HG0190170	Receptor-like protein kinase	-1.65901	3.15799	0.00199848	0	14064971	14068369
HORVU.MOREX.r2.2HG0161940	Cytochrome P450	-1.63141	3.09816	0.0106013	2	568252038	568253722
HORVU.MOREX.r2.3HG0251520	8-amino-7-oxononanoate synthase	-1.62902	3.09304	1.53229e-05	3	513354735	513355604
HORVU.MOREX.r2.6HG0460140	Endoglucanase 11	-1.61179	3.05631	0.000970976	6	26163398	26176592
HORVU.MOREX.r2.2HG0148350	Leucine-rich repeat (LRR) family protein	-1.59745	3.02607	2.25822e-05	2	512359571	512366015
HORVU.MOREX.r2.4HG0280740	Drug/metabolite transporter	-1.59495	3.02085	0.00480287	4	11866132	11868654
HORVU.MOREX.r2.2HG0094710	Kinase interacting (KIP1-like) family protein	-1.59367	3.01816	4.53229e-05	2	37307109	37308466
HORVU.MOREX.r2HG0076590	Indole-3-acetic acid-amido synthetase GH3.3///Auxin-responsive GH3 family protein [Source:Projected from Arabidopsis thaliana (AT2G46370) UniProtKB/TrEMBL;Acc:F4II77]	-1.58418	2.99838	0.00096876	1	470282505	470285018
HORVU.MOREX.r2.2HG0104140	6, 7-dimethyl-8-ribityllumazine synthase	-1.57408	2.97745	0.00144297	2	87504671	87507374
HORVU.MOREX.r2HG0030300	Appr-1-p processing enzyme family protein	-1.57109	2.9713	0.00145528	1	224002681	224017507
HORVU.MOREX.r2.6HG0520460	Alcohol dehydrogenase 3	-1.57032	2.96971	4.09889e-05	6	502371676	502373246
HORVU.MOREX.r2.2HG0153340	unidentified	-1.56641	2.96167	0.0117723	2	533999584	534004873
HORVU.MOREX.r2.2HG0091170	Villin 2 isoform 1 (LC)	-1.56492	2.95861	0.00186865	2	23745767	23746313
HORVU.MOREX.r2.4HG0303280	Lipase	-1.56223	2.95311	0.000278729	4	211838294	211848448
HORVU.MOREX.r2.6HG0503530	DNA-binding protein SMUBP-2	-1.56027	2.94908	0.0010352	6	428363922	428369927
HORVU.MOREX.r2HG0004820	BRI1-KD interacting protein	-1.54539	2.91883	0.000774573	1	7418336	7419988
HORVU.MOREX.r2.5HG0394030	Transmembrane protein	-1.54472	2.91747	6.99875e-08	5	377237963	377239889
HORVU.MOREX.r2.3HG0237920	Chaperone protein dnaJ	-1.54125	2.91046	1.77815e-05	3	445318800	445321072
HORVU.MOREX.r2.3HG0251100	RNA polymerase II C-terminal domain phosphatase-like 2///Carboxyl-terminal domain (Ctd) phosphatase-like 2 [Source:Projected from Arabidopsis thaliana (AT5G01270) UniProtKB/TrEMBL;Acc:F4K802]	-1.51783	2.8636	0.00692883	3	510865731	510875726
HORVU.MOREX.r2.3HG0261500	Heparan-alpha-glucosaminide N-acetyltransferase	-1.51643	2.86081	0.00870627	3	545096820	545100185
HORVU.MOREX.r2.2HG0111970	Equilibrative nucleoside transporter family member protein (LC)	-1.51541	2.85881	4.24116e-06	2	154472536	154476154
HORVU.MOREX.r2.6HG0491090	4-hydroxy-3-methylbut-2-en-1-yl diphosphate synthase (ferredoxin), chloroplastic [Source:Projected from Arabidopsis thaliana (AT5G60600) UniProtKB/Swiss-Prot;Acc:F4K0E8]	-1.51531	2.8586	0.000120641	6	311160408	311165419
HORVU.MOREX.r2.7HG0554090	Transducin/WD40 repeat protein	-1.49787	2.82426	0.001028	7	85991337	85992491
HORVU.MOREX.r2.7HG0608200	Polyubiquitin	-1.49213	2.81304	0.003868	7	541755576	541756702
HORVU.MOREX.r2.3HG0192780	Protease HtpX	-1.47893	2.78741	1.75191e-06	3	23479711	23481480
HORVU.MOREX.r2.2HG0079630	Arginine/serine-rich splicing factor	-1.47704	2.78378	0.00486169	2	2049425	2053057
HORVU.MOREX.r2.7HG0622880	Protein DETOXIFICATION	-1.45628	2.744	0.000529183	7	572920721	572922889
HORVU.MOREX.r2HG0038250	Heavy metal transport/detoxification superfamily protein (LC)	-1.45115	2.73427	0.00291561	1	298926860	298927988
HORVU.MOREX.r2.2HG0173970	Allantoinase [Source:Projected from Arabidopsis thaliana (AT4G04955) UniProtKB/Swiss-Prot;Acc:Q94AP0]	-1.43949	2.71225	0.00130107	2	597210604	597213921
HORVU.MOREX.r2.5HG0422560	unidentified	-1.43366	2.70131	0.00177539	5	485261479	485264670
HORVU.MOREX.r2.2HG0108130	Stress associated endoplasmic reticulum protein	-1.42302	2.68145	0.00471181	2	119428855	119429730
HORVU.MOREX.r2.2HG0145480	Glycosyl hydrolase family 5 protein	-1.41811	2.67235	1.01351e-06	2	494866424	494869705
HORVU.MOREX.r2.2HG0113780	Isopentenyl-diphosphate delta-isomerase//Retrotransposon protein (LC)	-1.40507	2.6483	0.000975243	2	171312938	171319414
HORVU.MOREX.r2.7HG0564940	AT hook motif DNA-binding family protein	-1.40007	2.63914	0.00253726	7	163297965	163300765
HORVU.MOREX.r2HG0072340	ATP synthase subunit a	-1.39827	2.63585	0.0104893	1	461389938	461390174
HORVU.MOREX.r2.7HG0540260	unidentified	-1.3925	2.62534	7.07062e-06	0	16533761	16539058
HORVU.MOREX.r2.7HG0604130	unidentified	-1.38574	2.61307	0.0044075	7	527416676	527421828
HORVU.MOREX.r2.7HG0540270	unidentified	-1.37374	2.59142	0.000719157	7	24096663	24099092
HORVU.MOREX.r2.3HG0254850	unidentified	-1.37069	2.58594	0.000228048	3	524770818	524774006
HORVU.MOREX.r2.3HG0191680	unidentified	-1.3656	2.57683	0.00139333	3	19646756	19650095
HORVU.MOREX.r2.3HG0230590	unidentified	-1.36266	2.57158	0.000323264	3	391322447	391323537
HORVU.MOREX.r2.5HG0423530	unidentified	-1.36036	2.56749	0.00225957	5	487469272	487471897
HORVU.MOREX.r2.6HG0518230	unidentified	-1.35321	2.5548	0.000978906	6	497613445	497616509
HORVU.MOREX.r2.6HG0452610	unidentified	-1.35234	2.55325	0.00177539	6	8042514	8046792
HORVU.MOREX.r2.5HG0387030	Triacylglycerol lipase 1 [Source:Projected from Arabidopsis thaliana (AT2G15230) UniProtKB/Swiss-Prot;Acc:Q71DJ5]	-1.35141	2.55162	0.000574413	5	320669250	320680545
HORVU.MOREX.r2HG0069010	1,2-dihydroxy-3-keto-5-methylthiopentene dioxygenase 4 [Source:Projected from Arabidopsis thaliana (AT5G43850) UniProtKB/Swiss-Prot;Acc:Q8H185]	-1.35069	2.55035	4.69057e-05	1	456124234	456126195
HORVU.MOREX.r2.4HG0337320	unidentified	-1.32378	2.50321	2.94043e-06	4	542423239	542426558
HORVU.MOREX.r2HG0078510	unidentified	-1.32264	2.50123	0.00267964	1	474166504	474171151
HORVU.MOREX.r2.6HG0469030	unidentified	-1.31794	2.4931	5.69963e-05	6	78683089	78683908
HORVU.MOREX.r2.6HG0475710	unidentified	-1.31132	2.48169	0.00193479	6	132629255	132630205
HORVU.MOREX.r2HG0023270	unidentified	-1.3016	2.46502	8.26572e-05	1	120353024	120359003
HORVU.MOREX.r2.2HG0177270	Ubiquinol oxidase 4, chloroplastic/chromoplastic [Source:Projected from Arabidopsis thaliana (AT4G22260) UniProtKB/Swiss-Prot;Acc:Q56X52]	-1.2847	2.43632	1.60477e-07	2	604201272	604203693
HORVU.MOREX.r2.2HG0141130	unidentified	-1.27407	2.41842	0.000905577	2	462036373	462040725
HORVU.MOREX.r2.2HG0126990	unidentified	-1.27185	2.41472	0.00433382	2	334862879	334866498
HORVU.MOREX.r2.3HG0245350	unidentified	-1.26941	2.41063	0.00800902	3	485985836	485987683
HORVU.MOREX.r2.4HG0331090	unidentified	-1.26836	2.40888	0.000138341	4	515968280	515976908
HORVU.MOREX.r2.5HG0388190	unidentified	-1.26028	2.39542	0.000331827	5	331582875	331586606
HORVU.MOREX.r2.2HG0157940	Lecithin-cholesterol acyltransferase-like 4 [Source:Projected from Arabidopsis thaliana (AT4G19860) UniProtKB/Swiss-Prot;Acc:Q71N54]	-1.23346	2.3513	0.00559286	2	557055381	557058878
HORVU.MOREX.r2.4HG0328420	unidentified	-1.23237	2.34953	0.00348169	4	498703332	498703827
HORVU.MOREX.r2.3HG0208830	unidentified	-1.22199	2.33268	2.71332e-05	3	145562624	145563584
HORVU.MOREX.r2.3HG0236730	unidentified	-1.22151	2.3319	0.000529829	3	438373607	438376483
HORVU.MOREX.r2.2HG0168420	unidentified	-1.19404	2.28793	3.63843e-06	2	583522171	583527261
HORVU.MOREX.r2.2HG0172360	unidentified	-1.18899	2.27993	0.000921448	2	594215332	594218093
HORVU.MOREX.r2HG0004230	unidentified	-1.18197	2.26887	0.00372208	1	6437517	6441982
HORVU.MOREX.r2.2HG0178690	unidentified	-1.17926	2.26461	0.00578117	2	607315561	607317835
HORVU.MOREX.r2HG0021280	unidentified	-1.16576	2.24352	0.0008718	1	101352945	101359459
HORVU.MOREX.r2.6HG0495370	unidentified	-1.16517	2.2426	2.71332e-05	6	334809475	334812905
HORVU.MOREX.r2.7HG0539660	unidentified	-1.1636	2.24015	6.2235e-07	0	18089198	18091008
HORVU.MOREX.r2.2HG0159600	unidentified	-1.16324	2.2396	0.00201822	2	561801183	561804181
HORVU.MOREX.r2.3HG0205420	unidentified	-1.15055	2.21998	0.00543658	3	112618025	112621855
HORVU.MOREX.r2.2HG0173700	unidentified	-1.14964	2.21858	0.00012268	2	596490004	596491902
HORVU.MOREX.r2.4HG0286650	unidentified	-1.1455	2.21223	0.00538871	4	40271610	40286235
HORVU.MOREX.r2.2HG0093020	unidentified	-1.14457	2.2108	0.00283141	2	31806188	31809277
HORVU.MOREX.r2.5HG0404360	unidentified	-1.12694	2.18395	0.00337783	5	437827045	437829024
HORVU.MOREX.r2HG0049550	unidentified	-1.10722	2.1543	0.0047828	1	382795193	382799625
HORVU.MOREX.r2.5HG0359010	unidentified	-1.09509	2.13626	0.00449054	5	28201549	28207211
HORVU.MOREX.r2.7HG0619080	unidentified	-1.08829	2.12621	0.00335678	7	566747974	566750516
HORVU.MOREX.r2HG0074000	unidentified	-1.07894	2.11248	0.00547685	1	464961111	464964890
HORVU.MOREX.r2.2HG0087620	unidentified	-1.07521	2.10703	0.0103598	2	17518776	17522955
HORVU.MOREX.r2.5HG0396010	Probable acyl-activating enzyme 17, peroxisomal [Source:Projected from Arabidopsis thaliana (AT5G23050) UniProtKB/Swiss-Prot;Acc:F4KBF3]	-1.07389	2.1051	0.000715024	5	388819462	388823644
HORVU.MOREX.r2.2HG0176470	unidentified	-1.06788	2.09635	0.0103507	0	105884292	105885101
HORVU.MOREX.r2.5HG0422080	Ornithine aminotransferase, mitochondrial [Source:Projected from Arabidopsis thaliana (AT5G46180) UniProtKB/Swiss-Prot;Acc:Q9FNK4]	-1.06139	2.08694	0.00576971	5	484098976	484103481
HORVU.MOREX.r2.7HG0622360	unidentified	-1.06047	2.08561	0.00803454	7	571982369	571983548
HORVU.MOREX.r2.4HG0289920	unidentified	-1.0594	2.08407	0.00243117	4	68964557	68979688
HORVU.MOREX.r2.5HG0422550	unidentified	-1.05887	2.0833	0.0119365	5	485194910	485198193
HORVU.MOREX.r2.7HG0601100	unidentified	-1.05505	2.07779	0.00868458	7	512744272	512744781
HORVU.MOREX.r2.5HG0434100	unidentified	-1.05351	2.07557	1.00974e-05	5	510859608	510865348
HORVU.MOREX.r2.7HG0601110	unidentified	-1.04368	2.06148	0.00755071	7	512745226	512745586
HORVU.MOREX.r2.4HG0297110	unidentified	-1.04042	2.05683	0.00318321	4	134496000	134499165
HORVU.MOREX.r2.5HG0444230	unidentified	-1.03522	2.04942	0.00117943	5	532595774	532597085
HORVU.MOREX.r2.4HG0320470	unidentified	-1.0307	2.04302	0.00532259	4	432907914	432912462
HORVU.MOREX.r2HG0052210	unidentified	-1.02637	2.0369	2.26747e-06	1	397873909	397876360
HORVU.MOREX.r2HG0066820	unidentified	-1.02563	2.03585	0.01187	1	451431568	451434926
HORVU.MOREX.r2.2HG0105820	unidentified	-1.0237	2.03312	0.00762098	2	98221942	98224966
HORVU.MOREX.r2.2HG0104600	unidentified	-1.0052	2.00722	0.0024616	0	48066043	48074364
HORVU.MOREX.r2HG0046940	unidentified	-1.00496	2.00689	0.0116806	1	365961833	365965288
HORVU.MOREX.r2.7HG0611290	unidentified	-1.00352	2.00489	0.00727742	7	551226838	551229040
HORVU.MOREX.r2.3HG0262090	unidentified	-0.998654	1.99813	0.00238124	3	546104840	546110116
HORVU.MOREX.r2HG0047600	unidentified	-0.988089	1.98356	0.000811489	1	370689993	370692428
HORVU.MOREX.r2.4HG0344130	unidentified	-0.987149	1.98226	0.0104893	4	564934748	564936964
HORVU.MOREX.r2.7HG0570790	unidentified	-0.987035	1.98211	0.00637912	7	215929258	215933546
HORVU.MOREX.r2.3HG0267290	unidentified	-0.986619	1.98154	0.000220551	0	80089013	80091194
HORVU.MOREX.r2.2HG0126160	Hyperosmolality-gated Ca2+ permeable channel 3.1 [Source:Projected from Arabidopsis thaliana (AT1G30360) UniProtKB/TrEMBL;Acc:A0A097NUQ9]	-0.985126	1.97949	0.00427148	2	328629204	328633456
HORVU.MOREX.r2.5HG0429140	Accelerated cell death 11 [Source:Projected from Arabidopsis thaliana (AT2G34690) UniProtKB/Swiss-Prot;Acc:O64587]	-0.978118	1.96989	0.00348169	5	500765879	500767955
HORVU.MOREX.r2.2HG0108290	unidentified	-0.975346	1.96611	0.00256777	2	121580413	121590802
HORVU.MOREX.r2.4HG0328830	unidentified	-0.962149	1.94821	0.00617795	4	502495858	502519331
HORVU.MOREX.r2.3HG0232150	unidentified	-0.961543	1.94739	0.00591468	3	404534693	404537020
HORVU.MOREX.r2HG0047520	unidentified	-0.952181	1.9348	0.000636238	1	369700540	369703487
HORVU.MOREX.r2.5HG0397700	unidentified	-0.944524	1.92455	0.0035067	5	401754532	401761147
HORVU.MOREX.r2.6HG0520560	decapping 2 [Source:Projected from Arabidopsis thaliana (AT5G13570) TAIR;Acc:AT5G13570]	-0.942363	1.92167	0.0067957	6	502702664	502706482
HORVU.MOREX.r2.5HG0433960	unidentified	-0.936993	1.91453	0.00152579	5	510682740	510687518
HORVU.MOREX.r2.4HG0338770	unidentified	-0.936356	1.91369	0.0112475	4	547309399	547315017
HORVU.MOREX.r2.2HG0109070	unidentified	-0.933685	1.91015	0.0073725	2	128782701	128789657
HORVU.MOREX.r2.3HG0245250	unidentified	-0.932803	1.90898	0.000529829	3	485279797	485280973
HORVU.MOREX.r2.3HG0212900	unidentified	-0.932185	1.90816	0.000603878	3	186272849	186275907
HORVU.MOREX.r2HG0015690	unidentified	-0.926154	1.9002	0.00330516	1	56884918	56890474
HORVU.MOREX.r2.2HG0161480	unidentified	-0.923875	1.8972	0.00811106	2	566890440	566892437
HORVU.MOREX.r2.3HG0204110	unidentified	-0.920704	1.89304	6.25532e-05	3	100359593	100363865
HORVU.MOREX.r2.3HG0204770	unidentified	-0.919951	1.89205	0.0095459	3	107507107	107508501
HORVU.MOREX.r2.2HG0116600	unidentified	-0.918305	1.88989	0.00294384	2	196710549	196712440
HORVU.MOREX.r2.7HG0572340	unidentified	-0.909256	1.87808	0.000560137	7	229181679	229208248
HORVU.MOREX.r2.3HG0230240	unidentified	-0.905608	1.87333	0.00200157	3	388461581	388465738
HORVU.MOREX.r2.4HG0334540	unidentified	-0.899155	1.86497	0.00141363	4	532173289	532181362
HORVU.MOREX.r2.6HG0523990	unidentified	-0.893755	1.85801	0.00403963	6	510860858	510862704
HORVU.MOREX.r2.4HG0344120	unidentified	-0.888087	1.85072	0.00657394	4	564894871	564896592
HORVU.MOREX.r2HG0074870	unidentified	-0.886725	1.84897	0.00487017	1	466722131	466726450
HORVU.MOREX.r2.6HG0495380	unidentified	-0.88279	1.84394	0.0022797	6	334803832	334806882
HORVU.MOREX.r2HG0055180	unidentified	-0.878548	1.83852	0.00403963	1	412178303	412180916
HORVU.MOREX.r2.3HG0248990	unidentified	-0.877099	1.83668	0.0117277	6	110306405	110314211
HORVU.MOREX.r2.5HG0423570	unidentified	-0.874295	1.83311	0.010598	5	487622530	487624053
HORVU.MOREX.r2.4HG0303230	Similar to Na+/H+ antiporter [Source: Projected from Oryza sativa (Os11g0648000)]	-0.872024	1.83023	0.0116689	4	210083502	210093608
HORVU.MOREX.r2.7HG0596670	unidentified	-0.867685	1.82473	0.00168464	7	485334083	485337219
HORVU.MOREX.r2.5HG0378450	unidentified	-0.863573	1.81954	0.000364418	5	234965285	235006804
HORVU.MOREX.r2.7HG0598500	unidentified	-0.858792	1.81352	0.0104893	7	497951139	497954287
HORVU.MOREX.r2.5HG0419390	unidentified	-0.854424	1.80804	0.000413258	5	478310058	478314407
HORVU.MOREX.r2.5HG0386920	unidentified	-0.85399	1.80749	0.00496154	5	319947519	319961500
HORVU.MOREX.r2.3HG0255390	unidentified	-0.853512	1.80689	0.0102977	3	526472119	526474520
HORVU.MOREX.r2.4HG0283480	4-hydroxy-3-methylbut-2-enyl diphosphate reductase, chloroplastic [Source:Projected from Arabidopsis thaliana (AT4G34350) UniProtKB/Swiss-Prot;Acc:Q94B35]	-0.84834	1.80043	0.00382969	4	21855386	21858494
HORVU.MOREX.r2HG0062030	unidentified	-0.844081	1.79512	0.00330972	1	439494604	439496454
HORVU.MOREX.r2.3HG0249590	unidentified	-0.842571	1.79324	0.0104516	3	504956341	504968952
HORVU.MOREX.r2HG0050020	Pyruvate, phosphate dikinase 1, chloroplastic [Source:Projected from Arabidopsis thaliana (AT4G15530) UniProtKB/Swiss-Prot;Acc:O23404]	-0.841346	1.79172	0.0100626	1	386765113	386786012
HORVU.MOREX.r2.4HG0288400	NAD(P)H-quinone oxidoreductase subunit T, chloroplastic [Source:Projected from Arabidopsis thaliana (AT4G09350) UniProtKB/Swiss-Prot;Acc:Q9SMS0]	-0.833381	1.78186	0.00337584	4	53679803	53680626
HORVU.MOREX.r2.4HG0317910	unidentified	-0.830388	1.77816	0.00128725	4	407402027	407408830
HORVU.MOREX.r2HG0056320	Similar to ADP-ribosylation factor 1 [Source: Projected from Oryza sativa (Os05g0489600)]	-0.827725	1.77488	5.09189e-05	1	416180236	416182603
HORVU.MOREX.r2.7HG0570110	unidentified	-0.817918	1.76286	0.000113983	7	205421596	205425276
HORVU.MOREX.r2.4HG0331240	unidentified	-0.816944	1.76167	0.0118375	4	519168092	519169854
HORVU.MOREX.r2.2HG0171020	unidentified	-0.816192	1.76075	0.00545088	2	590441585	590443341
HORVU.MOREX.r2.7HG0557470	unidentified	-0.814556	1.75876	0.0046707	7	106940550	106943150
HORVU.MOREX.r2.5HG0421380	unidentified	-0.813107	1.75699	0.00244537	5	482397021	482399713
HORVU.MOREX.r2.5HG0363280	Serine/threonine protein kinase, Abscisic acid (ABA)-activated protein kinase, Hyperosmotic stress response, ABA signal transductio [Source: Projected from Oryza sativa (Os12g0586100)]	-0.812235	1.75593	0.00466959	5	55575661	55577798
HORVU.MOREX.r2.2HG0145010	unidentified	-0.809946	1.75315	0.00559286	2	491022954	491027554
HORVU.MOREX.r2.6HG0476320	unidentified	-0.809783	1.75295	0.000323216	6	138519670	138520860
HORVU.MOREX.r2.5HG0374850	Protein SUPPRESSOR OF GENE SILENCING 3 [Source:Projected from Arabidopsis thaliana (AT5G23570) UniProtKB/Swiss-Prot;Acc:Q9LDX1]	-0.809177	1.75221	0.00472513	5	185673197	185692952
HORVU.MOREX.r2HG0044330	unidentified	-0.80512	1.74729	0.00437896	1	347035735	347039965
HORVU.MOREX.r2HG0024080	unidentified	-0.803954	1.74588	0.00146172	1	132831859	132835036
HORVU.MOREX.r2.5HG0408790	unidentified	-0.801563	1.74299	0.0105417	5	453869542	453873088
HORVU.MOREX.r2.5HG0358110	unidentified	-0.79995	1.74104	0.00133262	5	24919111	24921430
HORVU.MOREX.r2.2HG0110170	HVA22-like protein k [Source:Projected from Arabidopsis thaliana (AT4G36720) UniProtKB/Swiss-Prot;Acc:Q6NLY8]	-0.799824	1.74089	0.00107081	2	139139992	139146903
HORVU.MOREX.r2.3HG0253700	unidentified	-0.799506	1.7405	0.000113808	3	521388608	521392274
HORVU.MOREX.r2.7HG0567710	Moco containing protein (Moco containing protein(OsMCP)) [Source: Projected from Oryza sativa (Os08g0530400)]	-0.794266	1.73419	0.00487017	7	185027162	185032384
HORVU.MOREX.r2.2HG0142550	unidentified	-0.789367	1.72832	0.00627081	2	472092967	472095962
HORVU.MOREX.r2.2HG0165330	unidentified	-0.773509	1.70942	0.00299768	2	576969655	576973768
HORVU.MOREX.r2.4HG0277180	Serine/threonine-protein kinase CTR1 [Source:Projected from Arabidopsis thaliana (AT5G03730) UniProtKB/Swiss-Prot;Acc:Q05609]	-0.773414	1.70931	0.00419667	4	1528289	1534385
HORVU.MOREX.r2.5HG0412980	unidentified	-0.767186	1.70195	0.00293775	5	463594905	463596345
HORVU.MOREX.r2HG0033180	Vacuolar protein sorting-associated protein 2 homolog 3 [Source:Projected from Arabidopsis thaliana (AT1G03950) UniProtKB/Swiss-Prot;Acc:Q941D5]	-0.767	1.70173	0.0101162	1	252457426	252460128
HORVU.MOREX.r2.3HG0232440	Beclin-1-like protein [Source:Projected from Arabidopsis thaliana (AT3G61710) UniProtKB/Swiss-Prot;Acc:Q9M367]	-0.765345	1.69978	0.000467316	3	407738475	407744832
HORVU.MOREX.r2.6HG0469000	unidentified	-0.753517	1.6859	0.0101556	6	78487636	78488325
HORVU.MOREX.r2.4HG0317010	unidentified	-0.744649	1.67557	0.00647857	4	397762619	397770916
HORVU.MOREX.r2.6HG0480450	Aminopeptidase [Source:Projected from Arabidopsis thaliana (AT4G33090) UniProtKB/TrEMBL;Acc:A0A178UWR6]	-0.726403	1.65451	0.00736289	6	172221123	172228964
HORVU.MOREX.r2HG0059290	unidentified	-0.725042	1.65295	0.00952284	1	426837679	426840305
HORVU.MOREX.r2.7HG0569490	unidentified	-0.72283	1.65042	0.000527074	7	200195177	200202510
HORVU.MOREX.r2.3HG0192010	unidentified	-0.715732	1.64232	0.00573858	3	20914709	20916630
HORVU.MOREX.r2.7HG0617880	Purple acid phosphatase [Source:Projected from Arabidopsis thaliana (AT5G34850) UniProtKB/TrEMBL;Acc:A0A178UD94]	-0.712352	1.63847	0.011169	7	564936102	564941075
HORVU.MOREX.r2.3HG0215400	unidentified	-0.696671	1.62076	0.00639975	3	219258870	219282767
HORVU.MOREX.r2.2HG0113090	unidentified	-0.695573	1.61953	0.0061983	2	165260079	165266623
HORVU.MOREX.r2.5HG0409430	unidentified	-0.69286	1.61648	0.0041741	5	455243408	455246833
HORVU.MOREX.r2HG0059060	Phosphatidate phosphatase PAH1 [Source:Projected from Arabidopsis thaliana (AT3G09560) UniProtKB/Swiss-Prot;Acc:Q9SF47]	-0.689726	1.61298	0.0085287	1	425741678	425747853
HORVU.MOREX.r2HG0058880	unidentified	-0.689262	1.61246	0.00559286	1	425223988	425231105
HORVU.MOREX.r2.2HG0144280	unidentified	-0.688106	1.61117	0.0104516	2	486028821	486031068
HORVU.MOREX.r2.5HG0387750	Protein SMG7 [Source:Projected from Arabidopsis thaliana (AT5G19400) UniProtKB/Swiss-Prot;Acc:A9QM73]	-0.686244	1.60909	0.0117723	5	328286455	328291084
HORVU.MOREX.r2.3HG0220210	unidentified	-0.683792	1.60636	0.0100626	3	282108235	282110891
HORVU.MOREX.r2.6HG0520610	unidentified	-0.679934	1.60207	0.00547164	6	502882178	502886873
HORVU.MOREX.r2.6HG0506580	unidentified	-0.678003	1.59992	0.00639975	6	447418299	447423495
HORVU.MOREX.r2.2HG0107970	unidentified	-0.676564	1.59833	0.00586006	2	117567859	117575188
HORVU.MOREX.r2.4HG0339400	unidentified	-0.674615	1.59617	0.00339629	4	550364682	550367290
HORVU.MOREX.r2.5HG0438750	unidentified	-0.669756	1.5908	0.00533859	5	520890700	520892689
HORVU.MOREX.r2.4HG0281100	Protein CASP [Source:Projected from Arabidopsis thaliana (AT3G18480) UniProtKB/Swiss-Prot;Acc:Q9LS42]	-0.669443	1.59046	0.000413258	4	12945642	12955207
HORVU.MOREX.r2.6HG0449640	unidentified	-0.667911	1.58877	0.00762098	6	2745636	2750272
HORVU.MOREX.r2.4HG0333470	unidentified	-0.666701	1.58744	0.00564506	4	527339434	527343551
HORVU.MOREX.r2.5HG0396550	unidentified	-0.666341	1.58704	0.00279714	5	392458764	392461821
HORVU.MOREX.r2.7HG0590050	unidentified	-0.66574	1.58638	0.00542624	7	435449841	435451646
HORVU.MOREX.r2.4HG0286950	unidentified	-0.661104	1.58129	0.000850953	4	41803573	41811282
HORVU.MOREX.r2HG0019520	unidentified	-0.660706	1.58086	0.00889492	1	81466000	81467617
HORVU.MOREX.r2HG0005810	unidentified	-0.65947	1.5795	0.00253726	1	10029945	10038060
HORVU.MOREX.r2.4HG0334770	unidentified	-0.658637	1.57859	0.00868458	4	533648907	533652356
HORVU.MOREX.r2HG0041280	unidentified	-0.643598	1.56222	0.00762158	1	324841381	324843538
HORVU.MOREX.r2.7HG0585770	unidentified	-0.6197	1.53656	0.00408246	7	401477449	401484583
HORVU.MOREX.r2.3HG0200700	unidentified	-0.605222	1.52121	0.000128314	3	72691269	72694640
HORVU.MOREX.r2.3HG0231480	unidentified	-0.587449	1.50259	0.00850695	3	398641380	398644019
HORVU.MOREX.r2.2HG0122340	unidentified	-0.586534	1.50163	0.00851307	2	279569862	279574424
HORVU.MOREX.r2HG0049930	unidentified	-0.572759	1.48737	0.0021374	1	386153172	386160222
HORVU.MOREX.r2.2HG0119970	unidentified	-0.570808	1.48536	0.00390522	2	240465843	240477171
HORVU.MOREX.r2.5HG0390650	unidentified	-0.553212	1.46735	0.00121794	5	354301487	354304823
HORVU.MOREX.r2.3HG0219520	CBL-interacting serine/threonine-protein kinase 8 [Source:Projected from Arabidopsis thaliana (AT4G24400) UniProtKB/Swiss-Prot;Acc:Q9STV4]	-0.551516	1.46562	0.0101746	3	272256780	272277564
HORVU.MOREX.r2HG0013190	unidentified	-0.547232	1.46128	0.00835768	1	38171961	38175092
HORVU.MOREX.r2HG0053910	unidentified	-0.547029	1.46107	0.00298877	1	406061874	406070153
HORVU.MOREX.r2HG0060050	unidentified	-0.540802	1.45478	0.00736289	1	431523200	431526375
HORVU.MOREX.r2HG0015920	unidentified	-0.527384	1.44131	0.00668924	1	57675673	57677552
HORVU.MOREX.r2.2HG0160780	unidentified	-0.487222	1.40174	0.0117723	2	564818939	564822911
HORVU.MOREX.r2.3HG0202850	unidentified	-0.450043	1.36608	0.00168515	3	89999658	90006572
HORVU.MOREX.r2.6HG0518330	unidentified	-0.436785	1.35358	0.00923661	6	497837009	497845505

## Sheet: Table S6
Table S6. Top 20 downregulated genes, recovery vs drought
Ensembl_gene_id	description	log2 fold change	fold change	padj
HORVU.MOREX.r2.7HG0531380.1	Retrovirus-related Pol polyprotein from transposon TNT 1-94	-20.8231	1.85513e+06	4.43429e-09
HORVU.MOREX.r2.3HG0242240.1	Coiled-coil domain-containing protein 18, putative isoform 2	-11.2126	2373.09	1.17169e-15
HORVU.MOREX.r2.5HG0429440.1	Dehydrin	-10.6743	1634.08	7.54724e-06
HORVU.MOREX.r2.3HG0253380.1	ATP-dependent Clp protease adapter protein ClpS	-10.1303	1120.77	9.64652e-06
HORVU.MOREX.r2.7HG0597270.1	Polyamine oxidase	-9.62224	788.102	0.00193789
HORVU.MOREX.r2.5HG0405910.1	Heat shock protein, chloropastic; putative Hsp21	-9.29183	626.787	6.27851e-07
HORVU.MOREX.r2.4HG0345920.1	rRNA N-glycosidase	-9.17749	579.028	NA
HORVU.MOREX.r2.6HG0516710.1	Dehydrin	-9.02247	520.036	0.153709
HORVU.MOREX.r2.6HG0516720.1	Dehydrin	-8.76834	436.046	4.73393e-32
HORVU.MOREX.r2.2HG0161590.1	Pectinesterase inhibitor domain containing protein	-8.17125	288.264	1.4543e-18
HORVU.MOREX.r2.3HG0197340.1	Heat shock protein; putative HSP17	-8.05808	266.517	8.17196e-07
HORVU.MOREX.r2.5HG0395660.1	U-box domain-containing protein	-7.88703	236.719	0.035885
HORVU.MOREX.r2.6HG0511640.1	Heat-shock protein, putative	-7.78441	220.466	3.98983e-07
HORVU.MOREX.r2.3HG0197310.1	Chalcone synthase	-7.64902	200.717	1.02966e-06
HORVU.MOREX.r2.1HG0073890.1	Chalcone synthase	-7.64848	200.641	0.0493254
HORVU.MOREX.r2.3HG0197320.1	Heat shock protein	-7.55284	187.772	1.89299e-06
HORVU.MOREX.r2.4HG0283080.1	ethylene-dependent gravitropism-deficient and yellow-green-like 2	-7.46179	176.288	8.21314e-09
HORVU.MOREX.r2.UnG0626230.1	C2H2 zinc-finger protein SERRATE (SE)	-7.36071	164.36	NA
HORVU.MOREX.r2.5HG0421990.1	9-cis-epoxycarotenoid dioxygenase	-7.35838	164.094	1.09761e-10
HORVU.MOREX.r2.2HG0155570.1	Syntaxin-binding protein 5	-7.32335	160.158	9.50143e-26

## Sheet: Table S7
Table S7. Top 20 upregulated genes, recovery vs drought
Ensembl_gene_id	description	log2 fold change	fold change	padj
HORVU.MOREX.r2.2HG0158510.1	Bifunctional inhibitor/lipid-transfer protein/seed storage 2S albumin superfamily protein	9.31078	635.072	5.745e-06
HORVU.MOREX.r2.2HG0111280.1	Organic cation/carnitine transporter	7.71126	209.566	0.00501883
HORVU.MOREX.r2.3HG0191820.1	Cytochrome P450 family protein, expressed	7.60675	194.921	0.000821707
HORVU.MOREX.r2.5HG0442360.1	Leucine-rich repeat receptor-like protein kinase	7.60611	194.835	0.00226513
HORVU.MOREX.r2.1HG0073470.1	Chlorophyll a-b binding protein, chloroplastic	7.51029	182.315	0.009295
HORVU.MOREX.r2.4HG0346330.1	Cortical cell-delineating protein	7.28284	155.723	6.9998e-06
HORVU.MOREX.r2.4HG0346340.1	Cortical cell-delineating protein	7.11672	138.787	4.2433e-05
HORVU.MOREX.r2.7HG0561840.1	MYB-related transcription factor	6.77467	109.491	1.96259e-07
HORVU.MOREX.r2.2HG0092580.1	Peroxidase	6.60422	97.2903	4.231e-05
HORVU.MOREX.r2.2HG0082060.1	O-methyltransferase family protein	6.48465	89.5517	0.0213445
HORVU.MOREX.r2.5HG0412710.1	CRT-binding factor	6.45179	87.5352	8.26526e-05
HORVU.MOREX.r2.7HG0623060.1	Aquaporin	6.28158	77.7937	0.000541896
HORVU.MOREX.r2.2HG0092490.1	Peroxidase	6.26492	76.9003	0.0241188
HORVU.MOREX.r2.4HG0288340.1	translation initiation factor	6.19059	73.0386	7.01565e-05
HORVU.MOREX.r2.4HG0319220.1	Abscisic acid receptor	6.11548	69.3334	5.79917e-07
HORVU.MOREX.r2.2HG0087420.1	Germin-like protein	6.02842	65.2731	0.0171226
HORVU.MOREX.r2.2HG0079590.1	Avr9/Cf-9 rapidly elicited protein	6.00223	64.0988	0.00105618
HORVU.MOREX.r2.2HG0092470.1	Peroxidase	5.953	61.9488	0.000874485
HORVU.MOREX.r2.1HG0075710.1	RADIALIS-like transcription factor	5.91022	60.1388	0.00534472
HORVU.MOREX.r2.4HG0341410.1	Metal tolerance protein	5.84282	57.3936	0.00371694

## Sheet: Table S8
Table S8. Network analysis of upregulated genes, drought phase
cluster	cluster name	node number	GO: node	node description	gene number	p value
A	Response to water and acid	1	GO:0009415	response to water	56	0.00836017
		2	GO:0001101	response to acid chemical	57	0.00912502
B	Response to stress	3	GO:0006970	response to osmotic stress	67	0.029149
		4	GO:0009651	response to salt stress	59	0.0261285
C	Negative regulation of protein metabolic processes	5	GO:0051248	negative regulation of protein metabolic process	125	0.0223767
		6	GO:0032269	negative regulation of cellular protein metabolic process	125	0.0223767

## Sheet: Table S9
Table S9. Network analysis of downregulated genes, drought phase
cluster	cluster Name	node number	GO: Node	node description	number of genes	p value
A	Photosynthesis	1	GO:0019684	photosynthesis, light reaction	98	4.43712e-06
		2	GO:0010207	photosystem II assembly	11	3.7933e-09
		3	GO:0015979	photosynthesis	175	9.28869e-20
		4	GO:0006091	generation of precursor metabolites and energy	357	2.11446e-05
		5	GO:0010109	regulation of photosynthesis	13	0.0368523
B	Acid metabolic process	6	GO:0032787	monocarboxylic acid metabolic process	280	0.0312852
		7	GO:0006082	organic acid metabolic process	665	0.000728
		8	GO:0043436	oxoacid metabolic process	637	0.000556401
		9	GO:0044281	small molecule metabolic process	1041	0.00107002
		10	GO:0019752	carboxylic acid metabolic process	630	0.000412
		11	GO:0006520	cellular amino acid metabolic process	310	0.00122235
		12	GO:0006566	threonine metabolic process	7	0.0170339
		13	GO:0006006	glucose metabolic process	30
C	Purine metabolic process	14	GO:0019637	organophosphate metabolic process	432	0.0118016
		15	GO:0006090	pyruvate metabolic process	75	0.0321272
		16	GO:0009259	ribonucleotide metabolic process	177	0.0356372
		17	GO:0072521	purine-containing compound metabolic process	180	0.0401179
		18	GO:0006163	purine nucleotide metabolic process	169	0.0256783
		19	GO:0019693	ribose phosphate metabolic process	178	0.0370819
		20	GO:0009150	purine ribonucleotide metabolic process	166	0.0226015
D	tRNA aminoacylation translation	21	GO:1901259	chloroplast rRNA processing	6	0.0360096
		22	GO:0006399	tRNA metabolic process	154	0.00404586
		23	GO:0034660	ncRNA metabolic process	261	0.00148147
		24	GO:0006418	tRNA aminoacylation for protein translation	66	0.000211
		25	GO:0043038	amino acid activation	69	5.04e-05
		26	GO:0043039	tRNA aminoacylation	69	5.04e-05
E	Pigment biosynthesis	27	GO:1901566	organonitrogen compound biosynthetic process	1167	0.000691
		28	GO:0006778	porphyrin-containing compound metabolic process	49	9.81e-08
		29	GO:0006779	porphyrin-containing compound biosynthetic process	38	3.79e-10
		30	GO:0046501	protoporphyrinogen IX metabolic process	10	0.000101
		31	GO:0033013	tetrapyrrole metabolic process	56	1.84e-07
		32	GO:0006782	protoporphyrinogen IX biosynthetic process	10	0.000101
		33	GO:0006783	heme biosynthetic process	18	0.000521
		34	GO:0042440	pigment metabolic process	66	1.13e-07
		35	GO:0015995	chlorophyll biosynthetic process	22	1.11e-07
		36	GO:0015994	chlorophyll metabolic process	29	9.61e-06
		37	GO:0033014	tetrapyrrole biosynthetic process	46	2.54e-09
		38	GO:0042168	heme metabolic process	22	0.00414842
		39	GO:0046148	pigment biosynthetic process	55	1.67e-09
F	Tetraterpenoid process	40	GO:0016108	tetraterpenoid metabolic process	13	0.000805
		41	GO:0016116	carotenoid metabolic process	13	0.000805
		42	GO:0016109	tetraterpenoid biosynthetic process	11	0.0129214
		43	GO:0016117	carotenoid biosynthetic process	11	0.0129214
		44	GO:0016122	xanthophyll metabolic process	5	0.0256416
G	Plastid translation organization	45	GO:0032544	plastid translation	4	0.00819197
		46	GO:0009657	plastid organization	79	0.000564
H	Plant ovary development	47	GO:0035670	plant-type ovary development	5	0.0491154
		48	GO:0048481	plant ovule development	5	0.0491154

[truncated: 9 more sheets: Table S10, Table S11, Table S12, Table S13, Table S14, Table S15, Table S16, Table S17, Table S18]
